# Supplementary material for: Crystal structure of 5-amino-5′-chloro-6-(4-chloro­benzo­yl)-8-nitro-2,3-di­hydro-1H-spiro­[imidazo[1,2-a]pyridine-7,3′-indolin]-2′-one including an unknown solvent mol­ecule
Source: Acta Crystallogr Sect E Struct Rep Online. 2014 Aug 6;70(Pt 9):o971–2. doi: 10.1107/S1600536814017486 (PMC4186207; doi:10.1107/S1600536814017486)
Supplement: Supplementary file 1 [file e-70-0o971-sup1.cif]

##############################################################################
#                                                                            #
# This CIF contains the data in a paper accepted for publication in          #
# Acta Crystallographica Section E. It conforms to the requirements of       #
# Notes for Authors for Acta Crystallographica Section E, and has been       #
# peer reviewed under the auspices of the IUCr Commission on Journals.       #
#                                                                            #
# Full details of the Crystallographic Information File format               #
# are given in the paper "The Crystallographic Information File (CIF):       #
# a New Standard Archive File for Crystallography" by S. R. Hall, F. H.      #
# Allen and I. D. Brown [Acta Cryst. (1991), A47, 655-685].                  #
#                                                                            #
# The current version of the core CIF dictionary is obtainable from          #
# ftp://ftp.iucr.org/pub/cif_core.dic.                                       #
#                                                                            #
# Software is freely available for graphical display of the structure(s)     #
# in this CIF. For information consult the CIF software page                 #
# http://www.iucr.org/resources/cif/software.                                #
#                                                                            #
# This file may be used for bona fide research purposes within the           #
# scientific community so long as proper attribution is given to the journal # 
# article from which it was obtained.                                        #
#                                                                            #
##############################################################################
data_global
_audit_creation_method     'WinGX routine CIF_UPDATE'
_audit_conform_dict_name     cif_core.dic
_audit_conform_dict_version     2.3
_journal_date_recd_electronic     2014-07-17
_journal_date_accepted     2014-07-30
_journal_name_full     'Acta Crystallographica, Section E'
_journal_year     2014
_journal_volume     70
_journal_issue      9
_journal_page_first     o971
_journal_page_last     o972
_journal_paper_category     HO
_journal_paper_doi     10.1107/S1600536814017486
_journal_coeditor_code     SU2757
_publ_contact_author_name     'Dr P.L. Nilantha Lakshman'
_publ_contact_author_address
;
Department of Food science and Technology
University of Ruhuna
Mapalana
Kamburupitiya (81100)
Sri Lanka
;
_publ_contact_author_email     'plakshmannilantha@ymail.com'
_publ_contact_author_fax     '+94-41-2292384'
_publ_contact_author_phone     '+94-41-2292200'
_publ_section_title
;\
Crystal structure of
5-amino-5'-chloro-6-(4-chlorobenzoyl)-8-nitro-2,3-dihydro-1<i>H</i>-\
spiro[imidazo[1,2-<i>a</i>]pyridine-7,3'-indolin]-2'-one including an unknown
solvent molecule
;
loop_
    _publ_author_name
    _publ_author_footnote
    _publ_author_address
    'Nagalakshmi, R. A.' .
;
Department of Physics
The Madura College,
Madurai 625 011
India
;
    'Suresh, J.' .
;
Department of Physics
The Madura College,
Madurai 625 011
India
;
    'Sivakumar, S.' .
;
Department of Organic Chemistry
School of Chemistry
Madurai Kamaraj University
Madurai 625 021
India
;
    'Kumar, R. Ranjith' .
;
Department of Organic Chemistry
School of Chemistry
Madurai Kamaraj University
Madurai 625 021
India
;
    'Lakshman, P. L. Nilantha' .
;
Department of Food Science and Technology
University of Ruhuna
Mapalana
Kamburupitiya 81100
Sri Lanka
;
_publ_section_synopsis
;
The title compound crystallized with two independent molecules, with similar
conformations, in the asymmetric unit. In the crystal, molecules are linked by
N-H...O hydrogen bonds forming chains which are linked by weak N---H...O and
C---H...O hydrogen bonds and C---H...\p interactions forming sheets lying
parallel to (001).
;
data_I
_database_code_depnum_ccdc_archive 'CCDC 1016869'
_audit_creation_method     SHELXL-97
_chemical_name_systematic
;\
5-Amino-5'-chloro-6-(4-chlorobenzoyl)-8-nitro-2,3-dihydro-1<i>H</i>-\
spiro[imidazo[1,2-<i>a</i>]pyridine-7,3'-indolin]-2'-one
;
_chemical_name_common     ?
_chemical_formula_moiety     'C21 H15 Cl2 N5 O4'
_chemical_formula_sum     'C21 H15 Cl2 N5 O4'
_chemical_formula_iupac     'C21 H15 Cl2 N5 O4'
_chemical_formula_weight     472.28
_chemical_melting_point     ?
_symmetry_cell_setting     triclinic
_symmetry_space_group_name_H-M     'P -1'
_symmetry_space_group_name_Hall     '-P 1'
loop_
    _symmetry_equiv_pos_as_xyz
    'x, y, z'
    '-x, -y, -z'
_cell_length_a     12.9805(7)
_cell_length_b     13.2085(8)
_cell_length_c     16.7175(10)
_cell_angle_alpha     105.713(2)
_cell_angle_beta     103.367(2)
_cell_angle_gamma     91.051(2)
_cell_volume     2674.4(3)
_cell_formula_units_Z     4
_cell_measurement_reflns_used     2000
_cell_measurement_theta_min     2
_cell_measurement_theta_max     31
_cell_measurement_temperature     293(2)
_exptl_crystal_description     block
_exptl_crystal_colour     colourless
_exptl_crystal_size_max     0.21
_exptl_crystal_size_mid     0.19
_exptl_crystal_size_min     0.18
_exptl_crystal_density_diffrn     1.173
_exptl_crystal_density_meas     ?
_exptl_crystal_density_method     'not measured'
_exptl_crystal_F_000     968
_exptl_absorpt_coefficient_mu     0.274
_exptl_absorpt_correction_type     multi-scan
_exptl_absorpt_process_details     '(SADABS; Bruker, 2004)'
_exptl_absorpt_correction_T_min     0.967
_exptl_absorpt_correction_T_max     0.974
_exptl_special_details     ?
_diffrn_ambient_temperature     293(2)
_diffrn_radiation_type     MoK\a
_diffrn_radiation_wavelength     0.71073
_diffrn_radiation_source     'fine-focus sealed tube'
_diffrn_radiation_monochromator     graphite
_diffrn_measurement_device_type     'Bruker Kappa APEXII'
_diffrn_measurement_method     '\w and \f'
_diffrn_detector_area_resol_mean     0
_diffrn_reflns_number     87748
_diffrn_reflns_av_R_equivalents     0.0441
_diffrn_reflns_av_sigmaI/netI     0.0402
_diffrn_reflns_theta_min     1.61
_diffrn_reflns_theta_max     26.87
_diffrn_reflns_theta_full     26.87
_diffrn_measured_fraction_theta_max     0.996
_diffrn_measured_fraction_theta_full     0.996
_diffrn_reflns_limit_h_min     -16
_diffrn_reflns_limit_h_max     16
_diffrn_reflns_limit_k_min     -16
_diffrn_reflns_limit_k_max     16
_diffrn_reflns_limit_l_min     -21
_diffrn_reflns_limit_l_max     21
_diffrn_standards_number     0
_diffrn_standards_interval_count     0
_diffrn_standards_interval_time     0
_diffrn_standards_decay_%     ?
_refine_special_details
;
Refinement of <i>F</i>^2^ against ALL reflections. The weighted <i>R</i>-factor
<i>wR</i> and goodness of fit <i>S</i> are based on <i>F</i>^2^, conventional
<i>R</i>-factors <i>R</i> are based on <i>F</i>, with <i>F</i> set to zero for
negative <i>F</i>^2^. The threshold expression of <i>F</i>^2^ >
\s(<i>F</i>^2^) is used only for calculating <i>R</i>-factors(gt) <i>etc</i>.
and is not relevant to the choice of reflections for refinement.
<i>R</i>-factors based on <i>F</i>^2^ are statistically about twice as large
as those based on <i>F</i>, and <i>R</i>-factors based on ALL data will be
even larger.
;
_reflns_number_total     11499
_reflns_number_gt     7063
_reflns_threshold_expression     I>2sigma(I)
_refine_ls_structure_factor_coef     Fsqd
_refine_ls_matrix_type     full
_refine_ls_R_factor_all     0.0916
_refine_ls_R_factor_gt     0.0583
_refine_ls_wR_factor_gt     0.1685
_refine_ls_wR_factor_ref     0.1805
_refine_ls_goodness_of_fit_ref     1.108
_refine_ls_restrained_S_all     1.108
_refine_ls_number_reflns     11499
_refine_ls_number_parameters     577
_refine_ls_number_restraints     2
_refine_ls_hydrogen_treatment     constr
_refine_ls_weighting_scheme     calc
_refine_ls_weighting_details
         'calc w=1/[\s^2^(Fo^2^)+(0.0894P)^2^+0.2555P] where P=(Fo^2^+2Fc^2^)/3'
_atom_sites_solution_hydrogens     geom
_atom_sites_solution_primary     direct
_atom_sites_solution_secondary     difmap
_refine_ls_shift/su_max     0.000
_refine_ls_shift/su_mean     0.000
_refine_diff_density_max     0.381
_refine_diff_density_min     -0.306
_refine_ls_extinction_method     none
_refine_ls_extinction_coef     ?
loop_
    _atom_type_symbol
    _atom_type_description
    _atom_type_scat_dispersion_real
    _atom_type_scat_dispersion_imag
    _atom_type_scat_source
    'C' 'C' 0.0033 0.0016
                         'International Tables Vol C Tables 4.2.6.8 and 6.1.1.4'
    'H' 'H' 0.0000 0.0000
                         'International Tables Vol C Tables 4.2.6.8 and 6.1.1.4'
    'N' 'N' 0.0061 0.0033
                         'International Tables Vol C Tables 4.2.6.8 and 6.1.1.4'
    'O' 'O' 0.0106 0.0060
                         'International Tables Vol C Tables 4.2.6.8 and 6.1.1.4'
    'Cl' 'Cl' 0.1484 0.1585
                         'International Tables Vol C Tables 4.2.6.8 and 6.1.1.4'
_computing_data_collection     'APEX2 (Bruker, 2004)'
_computing_cell_refinement     'SAINT (Bruker, 2004)'
_computing_data_reduction     'SAINT (Bruker, 2004)'
_computing_structure_solution     'SHELXS97 (Sheldrick, 2008)'
_computing_structure_refinement     'SHELXL97 (Sheldrick, 2008)'
_computing_molecular_graphics     'PLATON (Spek, 2009)'
_computing_publication_material     'SHELXL97 (Sheldrick, 2008)'
loop_
    _atom_site_type_symbol
    _atom_site_label
    _atom_site_fract_x
    _atom_site_fract_y
    _atom_site_fract_z
    _atom_site_U_iso_or_equiv
    _atom_site_adp_type
    _atom_site_calc_flag
    _atom_site_refinement_flags
    _atom_site_occupancy
    _atom_site_symmetry_multiplicity
    _atom_site_disorder_assembly
    _atom_site_disorder_group
    C C1A 0.73023(17) 0.01119(19) 0.11139(15) 0.0368(5) Uani d . 1 1 . .
    C C1B 0.25621(18) 0.57859(18) 0.12320(15) 0.0374(5) Uani d . 1 1 . .
    C C2A 0.72616(16) 0.11182(17) 0.17862(14) 0.0316(5) Uani d . 1 1 . .
    C C2B 0.24268(17) 0.51805(17) 0.18571(15) 0.0346(5) Uani d . 1 1 . .
    C C3A 0.61102(16) 0.13082(17) 0.18449(15) 0.0338(5) Uani d . 1 1 . .
    C C3B 0.12348(17) 0.50010(17) 0.18260(14) 0.0331(5) Uani d . 1 1 . .
    C C4A 0.53098(17) 0.04635(18) 0.14696(16) 0.0369(5) Uani d . 1 1 . .
    C C4B 0.04671(18) 0.55272(17) 0.13823(15) 0.0351(5) Uani d . 1 1 . .
    C C5A 0.64378(18) -0.06481(18) 0.07503(15) 0.0374(5) Uani d . 1 1 . .
    C C5B 0.17571(19) 0.62288(18) 0.07933(15) 0.0376(5) Uani d . 1 1 . .
    C C6A 0.5327(2) -0.2160(2) 0.0028(2) 0.0587(7) Uani d . 1 1 . .
    H H1 0.5385 -0.2783 0.0232 0.070 Uiso calc R 1 1 . .
    H H2 0.4997 -0.2371 -0.0582 0.070 Uiso calc R 1 1 . .
    C C6B 0.0723(2) 0.7147(2) -0.00442(19) 0.0544(7) Uani d . 1 1 . .
    H H3 0.0482 0.6875 -0.0663 0.065 Uiso calc R 1 1 . .
    H H4 0.0746 0.7911 0.0115 0.065 Uiso calc R 1 1 . .
    C C7A 0.4711(2) -0.1373(2) 0.05076(18) 0.0514(7) Uani d . 1 1 . .
    H H5 0.4109 -0.1195 0.0119 0.062 Uiso calc R 1 1 . .
    H H6 0.4456 -0.1640 0.0920 0.062 Uiso calc R 1 1 . .
    C C7B 0.0004(2) 0.6690(2) 0.03965(17) 0.0464(6) Uani d . 1 1 . .
    H H7 -0.0275 0.7244 0.0781 0.056 Uiso calc R 1 1 . .
    H H8 -0.0582 0.6229 -0.0018 0.056 Uiso calc R 1 1 . .
    C C8A 0.78204(18) 0.20686(19) 0.15986(16) 0.0387(6) Uani d . 1 1 . .
    C C8B 0.2955(2) 0.4118(2) 0.16477(18) 0.0431(6) Uani d . 1 1 . .
    C C9A 0.87762(17) 0.19669(18) 0.28932(15) 0.0346(5) Uani d . 1 1 . .
    C C9B 0.38129(18) 0.5008(2) 0.30110(17) 0.0419(6) Uani d . 1 1 . .
    C C10A 0.79719(16) 0.11549(17) 0.26521(14) 0.0313(5) Uani d . 1 1 . .
    C C10B 0.30771(17) 0.56908(18) 0.27676(15) 0.0352(5) Uani d . 1 1 . .
    C C11A 0.78829(18) 0.05466(18) 0.31873(15) 0.0366(5) Uani d . 1 1 . .
    H H11A 0.7347 0.0003 0.3030 0.044 Uiso calc R 1 1 . .
    C C11B 0.29907(19) 0.66252(19) 0.33363(16) 0.0410(6) Uani d . 1 1 . .
    H H11B 0.2503 0.7086 0.3179 0.049 Uiso calc R 1 1 . .
    C C12A 0.8622(2) 0.0776(2) 0.39682(16) 0.0450(6) Uani d . 1 1 . .
    C C12B 0.3646(2) 0.6868(2) 0.41515(17) 0.0515(6) Uani d U 1 1 . .
    C C13A 0.9416(2) 0.1583(2) 0.42154(18) 0.0540(7) Uani d . 1 1 . .
    H H13A 0.9885 0.1732 0.4753 0.065 Uiso calc R 1 1 . .
    C C13B 0.4378(2) 0.6207(3) 0.44003(19) 0.0598(7) Uani d U 1 1 . .
    H H13B 0.4805 0.6392 0.4957 0.072 Uiso calc R 1 1 . .
    C C14A 0.9517(2) 0.2178(2) 0.36629(17) 0.0480(6) Uani d . 1 1 . .
    H H14A 1.0070 0.2703 0.3811 0.058 Uiso calc R 1 1 . .
    C C14B 0.4481(2) 0.5263(2) 0.3822(2) 0.0570(7) Uani d U 1 1 . .
    H H14B 0.4985 0.4815 0.3977 0.068 Uiso calc R 1 1 . .
    C C31A 0.58488(19) 0.2271(2) 0.23432(18) 0.0440(6) Uani d . 1 1 . .
    C C31B 0.08794(18) 0.43654(18) 0.22841(15) 0.0378(5) Uani d . 1 1 . .
    C C32A 0.6616(2) 0.32226(19) 0.27750(18) 0.0447(6) Uani d . 1 1 . .
    C C32B 0.15700(18) 0.36977(19) 0.27329(16) 0.0384(6) Uani d . 1 1 . .
    C C33A 0.7186(2) 0.3388(2) 0.36101(19) 0.0568(7) Uani d . 1 1 . .
    H H33A 0.7120 0.2892 0.3902 0.068 Uiso calc R 1 1 . .
    C C33B 0.2000(2) 0.4052(2) 0.36081(17) 0.0512(7) Uani d . 1 1 . .
    H H33B 0.1920 0.4737 0.3910 0.061 Uiso calc R 1 1 . .
    C C34A 0.7868(3) 0.4317(3) 0.4018(2) 0.0725(9) Uani d . 1 1 . .
    H H34A 0.8246 0.4441 0.4586 0.087 Uiso calc R 1 1 . .
    C C34B 0.2551(2) 0.3383(3) 0.4037(2) 0.0655(8) Uani d . 1 1 . .
    H H34B 0.2849 0.3622 0.4625 0.079 Uiso calc R 1 1 . .
    C C35A 0.7976(3) 0.5016(2) 0.3598(2) 0.0720(9) Uani d . 1 1 . .
    C C35B 0.2651(3) 0.2381(3) 0.3594(2) 0.0705(9) Uani d . 1 1 . .
    C C36A 0.7365(3) 0.4889(2) 0.2770(2) 0.0674(9) Uani d . 1 1 . .
    H H36A 0.7409 0.5407 0.2493 0.081 Uiso calc R 1 1 . .
    C C36B 0.2220(2) 0.2015(2) 0.2736(2) 0.0613(8) Uani d . 1 1 . .
    H H36B 0.2296 0.1326 0.2441 0.074 Uiso calc R 1 1 . .
    C C37A 0.6699(2) 0.3989(2) 0.2368(2) 0.0553(7) Uani d . 1 1 . .
    H H37A 0.6295 0.3893 0.1812 0.066 Uiso calc R 1 1 . .
    C C37B 0.1672(2) 0.2668(2) 0.23076(18) 0.0522(7) Uani d . 1 1 . .
    H H37B 0.1366 0.2413 0.1723 0.063 Uiso calc R 1 1 . .
    N N1A 0.82389(17) -0.01200(18) 0.09059(15) 0.0521(6) Uani d . 1 1 . .
    N N1B 0.35638(17) 0.59169(17) 0.11129(14) 0.0462(5) Uani d . 1 1 . .
    N N2A 0.43450(16) 0.05275(18) 0.15897(17) 0.0598(7) Uani d . 1 1 . .
    H H9 0.3872 0.0004 0.1339 0.072 Uiso calc R 1 1 . .
    H H10 0.4186 0.1093 0.1919 0.072 Uiso calc R 1 1 . .
    N N2B -0.05243(15) 0.55052(17) 0.14117(14) 0.0487(5) Uani d . 1 1 . .
    H H11 -0.0962 0.5834 0.1123 0.058 Uiso calc R 1 1 . .
    H H12 -0.0743 0.5162 0.1720 0.058 Uiso calc R 1 1 . .
    N N3A 0.86499(15) 0.24959(15) 0.22690(13) 0.0396(5) Uani d . 1 1 . .
    H H3A 0.9056 0.3037 0.2306 0.047 Uiso calc R 1 1 . .
    N N3B 0.37179(15) 0.41016(16) 0.23522(15) 0.0455(5) Uani d . 1 1 . .
    H H3B 0.4099 0.3581 0.2382 0.055 Uiso calc R 1 1 . .
    N N4A 0.54899(14) -0.04556(15) 0.09405(13) 0.0380(5) Uani d . 1 1 . .
    N N4B 0.07354(15) 0.60967(15) 0.08717(13) 0.0389(5) Uani d . 1 1 . .
    N N5A 0.63672(17) -0.15890(16) 0.02111(14) 0.0494(5) Uani d . 1 1 . .
    H H5A 0.6877 -0.1842 -0.0010 0.059 Uiso calc R 1 1 . .
    N N5B 0.17403(17) 0.68062(16) 0.02601(13) 0.0470(5) Uani d . 1 1 . .
    H H5B 0.2297 0.6965 0.0108 0.056 Uiso calc R 1 1 . .
    O O1A 0.83315(16) -0.09805(16) 0.03680(14) 0.0713(6) Uani d . 1 1 . .
    O O1B 0.37291(15) 0.64175(16) 0.06023(14) 0.0649(6) Uani d . 1 1 . .
    O O2A 0.90296(14) 0.05404(16) 0.12491(13) 0.0658(6) Uani d . 1 1 . .
    O O2B 0.43195(15) 0.55275(17) 0.15150(14) 0.0625(5) Uani d . 1 1 . .
    O O3A 0.75237(14) 0.23385(15) 0.09537(11) 0.0525(5) Uani d . 1 1 . .
    O O3B 0.27203(16) 0.34371(14) 0.09631(13) 0.0573(5) Uani d . 1 1 . .
    O O4A 0.49204(14) 0.24063(15) 0.24575(16) 0.0674(6) Uani d . 1 1 . .
    O O4B -0.00657(13) 0.42797(14) 0.23356(12) 0.0522(5) Uani d . 1 1 . .
    Cl Cl1 0.85274(7) 0.00066(7) 0.46504(5) 0.0701(2) Uani d . 1 1 . .
    Cl Cl2 0.88459(12) 0.61410(9) 0.40925(9) 0.1355(5) Uani d . 1 1 . .
    Cl Cl3 0.35428(8) 0.80620(7) 0.48853(5) 0.0795(3) Uani d U 1 1 . .
    Cl Cl4 0.33373(11) 0.15562(10) 0.41399(9) 0.1317(5) Uani d . 1 1 . .
loop_
    _atom_site_aniso_label
    _atom_site_aniso_U_11
    _atom_site_aniso_U_22
    _atom_site_aniso_U_33
    _atom_site_aniso_U_12
    _atom_site_aniso_U_13
    _atom_site_aniso_U_23
    C1A 0.0333(12) 0.0421(14) 0.0393(13) -0.0009(10) 0.0141(10) 0.0147(11)
    C1B 0.0401(13) 0.0322(12) 0.0439(14) 0.0005(10) 0.0169(11) 0.0121(11)
    C2A 0.0291(11) 0.0337(12) 0.0363(12) -0.0016(9) 0.0094(9) 0.0161(10)
    C2B 0.0329(12) 0.0300(12) 0.0437(13) 0.0007(9) 0.0127(10) 0.0126(10)
    C3A 0.0276(11) 0.0340(12) 0.0452(14) 0.0001(9) 0.0082(10) 0.0211(11)
    C3B 0.0331(11) 0.0306(12) 0.0387(13) 0.0021(9) 0.0119(10) 0.0121(10)
    C4A 0.0266(11) 0.0384(13) 0.0527(15) 0.0051(10) 0.0086(10) 0.0250(12)
    C4B 0.0377(12) 0.0266(11) 0.0428(13) -0.0002(9) 0.0147(10) 0.0092(10)
    C5A 0.0448(14) 0.0368(13) 0.0352(13) -0.0020(10) 0.0086(11) 0.0190(11)
    C5B 0.0462(14) 0.0284(12) 0.0378(13) -0.0081(10) 0.0140(11) 0.0062(10)
    C6A 0.0625(18) 0.0456(16) 0.0588(18) -0.0109(14) 0.0047(14) 0.0091(14)
    C6B 0.0631(18) 0.0467(16) 0.0551(17) -0.0054(13) 0.0046(14) 0.0262(14)
    C7A 0.0420(14) 0.0478(16) 0.0583(17) -0.0159(12) -0.0021(12) 0.0185(13)
    C7B 0.0533(15) 0.0392(14) 0.0484(15) 0.0080(12) 0.0071(12) 0.0195(12)
    C8A 0.0370(13) 0.0404(13) 0.0458(15) -0.0007(10) 0.0135(11) 0.0210(12)
    C8B 0.0468(14) 0.0382(14) 0.0528(16) 0.0038(11) 0.0258(13) 0.0153(13)
    C9A 0.0287(11) 0.0335(12) 0.0433(14) 0.0022(9) 0.0117(10) 0.0111(10)
    C9B 0.0337(12) 0.0458(15) 0.0560(16) 0.0050(11) 0.0159(12) 0.0264(13)
    C10A 0.0272(11) 0.0329(12) 0.0373(12) 0.0051(9) 0.0106(9) 0.0135(10)
    C10B 0.0304(11) 0.0336(12) 0.0472(14) 0.0001(9) 0.0122(10) 0.0185(11)
    C11A 0.0354(12) 0.0375(13) 0.0398(13) 0.0017(10) 0.0122(10) 0.0133(11)
    C11B 0.0403(13) 0.0382(14) 0.0480(15) 0.0041(11) 0.0134(12) 0.0158(12)
    C12A 0.0464(14) 0.0518(16) 0.0438(15) 0.0127(12) 0.0123(12) 0.0234(12)
    C12B 0.0568(16) 0.0493(13) 0.0458(16) -0.0084(13) 0.0116(13) 0.0109(10)
    C13A 0.0505(16) 0.0576(17) 0.0457(16) 0.0044(13) -0.0027(13) 0.0135(14)
    C13B 0.0502(16) 0.0732(17) 0.0550(18) -0.0099(15) -0.0002(13) 0.0286(13)
    C14A 0.0411(14) 0.0469(15) 0.0494(16) -0.0024(12) 0.0022(12) 0.0108(13)
    C14B 0.0417(14) 0.0625(15) 0.076(2) 0.0026(13) 0.0063(14) 0.0413(13)
    C31A 0.0343(13) 0.0439(15) 0.0621(17) 0.0059(11) 0.0152(12) 0.0258(13)
    C31B 0.0384(13) 0.0347(13) 0.0426(14) -0.0016(10) 0.0127(11) 0.0125(11)
    C32A 0.0450(14) 0.0359(14) 0.0596(17) 0.0096(11) 0.0250(13) 0.0134(12)
    C32B 0.0352(12) 0.0405(14) 0.0468(15) -0.0007(10) 0.0130(11) 0.0222(12)
    C33A 0.0646(18) 0.0522(17) 0.0576(19) 0.0059(14) 0.0272(15) 0.0118(14)
    C33B 0.0536(16) 0.0526(17) 0.0474(16) -0.0011(13) 0.0112(13) 0.0157(13)
    C34A 0.086(2) 0.068(2) 0.0472(18) -0.0129(18) 0.0137(16) -0.0079(16)
    C34B 0.0640(19) 0.071(2) 0.0616(19) -0.0087(16) -0.0005(15) 0.0338(17)
    C35A 0.081(2) 0.0463(18) 0.081(2) -0.0130(16) 0.033(2) -0.0047(17)
    C35B 0.065(2) 0.066(2) 0.085(3) 0.0012(16) -0.0011(18) 0.046(2)
    C36A 0.081(2) 0.0403(16) 0.083(2) -0.0071(15) 0.0272(19) 0.0157(16)
    C36B 0.0632(18) 0.0380(15) 0.085(2) 0.0083(14) 0.0178(17) 0.0209(16)
    C37A 0.0612(17) 0.0410(15) 0.0678(19) 0.0065(13) 0.0170(15) 0.0209(14)
    C37B 0.0610(17) 0.0420(15) 0.0532(17) -0.0061(13) 0.0111(13) 0.0164(13)
    N1A 0.0467(13) 0.0525(14) 0.0562(14) -0.0067(11) 0.0252(11) 0.0036(12)
    N1B 0.0464(12) 0.0459(12) 0.0585(14) 0.0024(10) 0.0261(11) 0.0238(11)
    N2A 0.0328(11) 0.0460(13) 0.102(2) 0.0006(10) 0.0170(12) 0.0228(13)
    N2B 0.0347(11) 0.0559(14) 0.0679(15) 0.0057(10) 0.0138(10) 0.0365(12)
    N3A 0.0358(11) 0.0369(11) 0.0478(12) -0.0079(9) 0.0113(9) 0.0148(9)
    N3B 0.0367(11) 0.0390(12) 0.0701(15) 0.0128(9) 0.0203(11) 0.0242(11)
    N4A 0.0333(10) 0.0332(11) 0.0465(12) -0.0054(8) 0.0038(9) 0.0150(9)
    N4B 0.0395(11) 0.0374(11) 0.0458(12) 0.0034(9) 0.0114(9) 0.0207(9)
    N5A 0.0550(13) 0.0415(13) 0.0496(13) -0.0063(10) 0.0164(11) 0.0072(11)
    N5B 0.0540(13) 0.0450(12) 0.0484(13) -0.0026(10) 0.0123(10) 0.0245(10)
    O1A 0.0693(13) 0.0580(13) 0.0798(15) -0.0087(10) 0.0425(12) -0.0111(11)
    O1B 0.0609(12) 0.0743(14) 0.0861(15) 0.0016(10) 0.0382(11) 0.0497(12)
    O2A 0.0440(11) 0.0638(13) 0.0797(15) -0.0131(10) 0.0311(10) -0.0082(11)
    O2B 0.0429(10) 0.0775(14) 0.0871(15) 0.0110(10) 0.0309(10) 0.0434(12)
    O3A 0.0560(11) 0.0606(12) 0.0487(11) -0.0107(9) 0.0099(9) 0.0320(10)
    O3B 0.0764(13) 0.0379(10) 0.0635(13) 0.0091(9) 0.0317(11) 0.0116(10)
    O4A 0.0416(10) 0.0435(11) 0.1263(19) 0.0142(8) 0.0356(12) 0.0259(12)
    O4B 0.0394(10) 0.0571(11) 0.0744(13) 0.0009(8) 0.0194(9) 0.0379(10)
    Cl1 0.0825(5) 0.0836(6) 0.0548(5) 0.0085(4) 0.0105(4) 0.0422(4)
    Cl2 0.1648(12) 0.0872(8) 0.1189(10) -0.0690(8) 0.0301(8) -0.0201(7)
    Cl3 0.1047(7) 0.0664(5) 0.0559(5) -0.0044(5) 0.0201(4) -0.0011(4)
    Cl4 0.1366(10) 0.1045(9) 0.1475(11) 0.0217(7) -0.0301(8) 0.0787(8)
_geom_special_details
;
All e.s.d.'s (except the e.s.d. in the dihedral angle between two l.s. planes)
are estimated using the full covariance matrix. The cell e.s.d.'s are taken
into account individually in the estimation of e.s.d.'s in distances, angles
and torsion angles; correlations between e.s.d.'s in cell parameters are only
used when they are defined by crystal symmetry. An approximate (isotropic)
treatment of cell e.s.d.'s is used for estimating e.s.d.'s involving l.s.
planes.
;
loop_
    _geom_bond_atom_site_label_1
    _geom_bond_atom_site_label_2
    _geom_bond_site_symmetry_2
    _geom_bond_distance
    _geom_bond_publ_flag
    C1A N1A . 1.358(3) ?
    C1A C5A . 1.396(3) ?
    C1A C2A . 1.501(3) ?
    C1B C5B . 1.368(3) ?
    C1B N1B . 1.375(3) ?
    C1B C2B . 1.515(3) ?
    C2A C10A . 1.514(3) ?
    C2A C3A . 1.541(3) ?
    C2A C8A . 1.577(3) ?
    C2B C10B . 1.521(3) ?
    C2B C3B . 1.548(3) ?
    C2B C8B . 1.563(3) ?
    C3A C4A . 1.412(3) ?
    C3A C31A . 1.414(3) ?
    C3B C4B . 1.410(3) ?
    C3B C31B . 1.415(3) ?
    C4A N2A . 1.314(3) ?
    C4A N4A . 1.355(3) ?
    C4B N2B . 1.299(3) ?
    C4B N4B . 1.375(3) ?
    C5A N5A . 1.310(3) ?
    C5A N4A . 1.352(3) ?
    C5B N5B . 1.318(3) ?
    C5B N4B . 1.375(3) ?
    C6A N5A . 1.460(3) ?
    C6A C7A . 1.497(4) ?
    C6A H1 . 0.9700 ?
    C6A H2 . 0.9700 ?
    C6B N5B . 1.428(3) ?
    C6B C7B . 1.522(4) ?
    C6B H3 . 0.9700 ?
    C6B H4 . 0.9700 ?
    C7A N4A . 1.469(3) ?
    C7A H5 . 0.9700 ?
    C7A H6 . 0.9700 ?
    C7B N4B . 1.470(3) ?
    C7B H7 . 0.9700 ?
    C7B H8 . 0.9700 ?
    C8A O3A . 1.208(3) ?
    C8A N3A . 1.346(3) ?
    C8B O3B . 1.218(3) ?
    C8B N3B . 1.358(3) ?
    C9A C14A . 1.372(3) ?
    C9A N3A . 1.387(3) ?
    C9A C10A . 1.390(3) ?
    C9B N3B . 1.371(3) ?
    C9B C14B . 1.380(4) ?
    C9B C10B . 1.394(3) ?
    C10A C11A . 1.376(3) ?
    C10B C11B . 1.363(3) ?
    C11A C12A . 1.383(3) ?
    C11A H11A . 0.9300 ?
    C11B C12B . 1.379(4) ?
    C11B H11B . 0.9300 ?
    C12A C13A . 1.376(4) ?
    C12A Cl1 . 1.743(3) ?
    C12B C13B . 1.372(4) ?
    C12B Cl3 . 1.745(3) ?
    C13A C14A . 1.390(4) ?
    C13A H13A . 0.9300 ?
    C13B C14B . 1.385(4) ?
    C13B H13B . 0.9300 ?
    C14A H14A . 0.9300 ?
    C14B H14B . 0.9300 ?
    C31A O4A . 1.271(3) ?
    C31A C32A . 1.491(4) ?
    C31B O4B . 1.255(3) ?
    C31B C32B . 1.490(3) ?
    C32A C33A . 1.376(4) ?
    C32A C37A . 1.379(4) ?
    C32B C37B . 1.378(4) ?
    C32B C33B . 1.383(3) ?
    C33A C34A . 1.408(4) ?
    C33A H33A . 0.9300 ?
    C33B C34B . 1.391(4) ?
    C33B H33B . 0.9300 ?
    C34A C35A . 1.326(5) ?
    C34A H34A . 0.9300 ?
    C34B C35B . 1.355(5) ?
    C34B H34B . 0.9300 ?
    C35A C36A . 1.392(5) ?
    C35A Cl2 . 1.734(3) ?
    C35B C36B . 1.359(4) ?
    C35B Cl4 . 1.736(3) ?
    C36A C37A . 1.369(4) ?
    C36A H36A . 0.9300 ?
    C36B C37B . 1.373(4) ?
    C36B H36B . 0.9300 ?
    C37A H37A . 0.9300 ?
    C37B H37B . 0.9300 ?
    N1A O2A . 1.252(3) ?
    N1A O1A . 1.271(3) ?
    N1B O2B . 1.257(3) ?
    N1B O1B . 1.264(3) ?
    N2A H9 . 0.8600 ?
    N2A H10 . 0.8600 ?
    N2B H11 . 0.8600 ?
    N2B H12 . 0.8600 ?
    N3A H3A . 0.8600 ?
    N3B H3B . 0.8600 ?
    N5A H5A . 0.8600 ?
    N5B H5B . 0.8600 ?
loop_
    _geom_angle_atom_site_label_1
    _geom_angle_atom_site_label_2
    _geom_angle_atom_site_label_3
    _geom_angle_site_symmetry_1
    _geom_angle_site_symmetry_3
    _geom_angle
    _geom_angle_publ_flag
    N1A C1A C5A . . 118.1(2) ?
    N1A C1A C2A . . 119.2(2) ?
    C5A C1A C2A . . 122.4(2) ?
    C5B C1B N1B . . 118.0(2) ?
    C5B C1B C2B . . 124.2(2) ?
    N1B C1B C2B . . 117.7(2) ?
    C1A C2A C10A . . 112.31(18) ?
    C1A C2A C3A . . 111.22(18) ?
    C10A C2A C3A . . 111.30(17) ?
    C1A C2A C8A . . 109.75(17) ?
    C10A C2A C8A . . 99.90(17) ?
    C3A C2A C8A . . 111.88(18) ?
    C1B C2B C10B . . 113.39(18) ?
    C1B C2B C3B . . 110.24(18) ?
    C10B C2B C3B . . 111.44(18) ?
    C1B C2B C8B . . 109.31(18) ?
    C10B C2B C8B . . 100.11(19) ?
    C3B C2B C8B . . 112.00(18) ?
    C4A C3A C31A . . 118.5(2) ?
    C4A C3A C2A . . 119.3(2) ?
    C31A C3A C2A . . 121.84(19) ?
    C4B C3B C31B . . 117.4(2) ?
    C4B C3B C2B . . 120.74(19) ?
    C31B C3B C2B . . 121.8(2) ?
    N2A C4A N4A . . 116.1(2) ?
    N2A C4A C3A . . 122.5(2) ?
    N4A C4A C3A . . 121.37(19) ?
    N2B C4B N4B . . 115.5(2) ?
    N2B C4B C3B . . 123.7(2) ?
    N4B C4B C3B . . 120.8(2) ?
    N5A C5A N4A . . 109.7(2) ?
    N5A C5A C1A . . 130.0(2) ?
    N4A C5A C1A . . 120.3(2) ?
    N5B C5B C1B . . 132.2(2) ?
    N5B C5B N4B . . 107.5(2) ?
    C1B C5B N4B . . 120.3(2) ?
    N5A C6A C7A . . 103.5(2) ?
    N5A C6A H1 . . 111.1 ?
    C7A C6A H1 . . 111.1 ?
    N5A C6A H2 . . 111.1 ?
    C7A C6A H2 . . 111.1 ?
    H1 C6A H2 . . 109.0 ?
    N5B C6B C7B . . 103.9(2) ?
    N5B C6B H3 . . 111.0 ?
    C7B C6B H3 . . 111.0 ?
    N5B C6B H4 . . 111.0 ?
    C7B C6B H4 . . 111.0 ?
    H3 C6B H4 . . 109.0 ?
    N4A C7A C6A . . 103.4(2) ?
    N4A C7A H5 . . 111.1 ?
    C6A C7A H5 . . 111.1 ?
    N4A C7A H6 . . 111.1 ?
    C6A C7A H6 . . 111.1 ?
    H5 C7A H6 . . 109.1 ?
    N4B C7B C6B . . 102.0(2) ?
    N4B C7B H7 . . 111.4 ?
    C6B C7B H7 . . 111.4 ?
    N4B C7B H8 . . 111.4 ?
    C6B C7B H8 . . 111.4 ?
    H7 C7B H8 . . 109.2 ?
    O3A C8A N3A . . 128.0(2) ?
    O3A C8A C2A . . 123.8(2) ?
    N3A C8A C2A . . 108.21(19) ?
    O3B C8B N3B . . 126.7(2) ?
    O3B C8B C2B . . 125.1(2) ?
    N3B C8B C2B . . 108.2(2) ?
    C14A C9A N3A . . 129.1(2) ?
    C14A C9A C10A . . 121.4(2) ?
    N3A C9A C10A . . 109.4(2) ?
    N3B C9B C14B . . 128.8(2) ?
    N3B C9B C10B . . 109.9(2) ?
    C14B C9B C10B . . 121.2(3) ?
    C11A C10A C9A . . 120.9(2) ?
    C11A C10A C2A . . 129.1(2) ?
    C9A C10A C2A . . 109.95(18) ?
    C11B C10B C9B . . 120.4(2) ?
    C11B C10B C2B . . 130.2(2) ?
    C9B C10B C2B . . 109.3(2) ?
    C10A C11A C12A . . 117.4(2) ?
    C10A C11A H11A . . 121.3 ?
    C12A C11A H11A . . 121.3 ?
    C10B C11B C12B . . 118.2(2) ?
    C10B C11B H11B . . 120.9 ?
    C12B C11B H11B . . 120.9 ?
    C13A C12A C11A . . 122.2(2) ?
    C13A C12A Cl1 . . 119.8(2) ?
    C11A C12A Cl1 . . 118.0(2) ?
    C13B C12B C11B . . 122.2(3) ?
    C13B C12B Cl3 . . 119.2(2) ?
    C11B C12B Cl3 . . 118.6(2) ?
    C12A C13A C14A . . 120.1(2) ?
    C12A C13A H13A . . 119.9 ?
    C14A C13A H13A . . 119.9 ?
    C12B C13B C14B . . 120.0(3) ?
    C12B C13B H13B . . 120.0 ?
    C14B C13B H13B . . 120.0 ?
    C9A C14A C13A . . 118.0(2) ?
    C9A C14A H14A . . 121.0 ?
    C13A C14A H14A . . 121.0 ?
    C9B C14B C13B . . 118.0(3) ?
    C9B C14B H14B . . 121.0 ?
    C13B C14B H14B . . 121.0 ?
    O4A C31A C3A . . 122.5(2) ?
    O4A C31A C32A . . 113.5(2) ?
    C3A C31A C32A . . 124.0(2) ?
    O4B C31B C3B . . 123.4(2) ?
    O4B C31B C32B . . 112.48(19) ?
    C3B C31B C32B . . 124.1(2) ?
    C33A C32A C37A . . 119.1(3) ?
    C33A C32A C31A . . 120.3(2) ?
    C37A C32A C31A . . 120.4(3) ?
    C37B C32B C33B . . 118.6(2) ?
    C37B C32B C31B . . 120.4(2) ?
    C33B C32B C31B . . 120.3(2) ?
    C32A C33A C34A . . 119.3(3) ?
    C32A C33A H33A . . 120.3 ?
    C34A C33A H33A . . 120.3 ?
    C32B C33B C34B . . 120.1(3) ?
    C32B C33B H33B . . 120.0 ?
    C34B C33B H33B . . 120.0 ?
    C35A C34A C33A . . 120.4(3) ?
    C35A C34A H34A . . 119.8 ?
    C33A C34A H34A . . 119.8 ?
    C35B C34B C33B . . 119.5(3) ?
    C35B C34B H34B . . 120.2 ?
    C33B C34B H34B . . 120.2 ?
    C34A C35A C36A . . 121.1(3) ?
    C34A C35A Cl2 . . 120.3(3) ?
    C36A C35A Cl2 . . 118.6(3) ?
    C34B C35B C36B . . 121.2(3) ?
    C34B C35B Cl4 . . 118.9(3) ?
    C36B C35B Cl4 . . 119.8(3) ?
    C37A C36A C35A . . 118.8(3) ?
    C37A C36A H36A . . 120.6 ?
    C35A C36A H36A . . 120.6 ?
    C35B C36B C37B . . 119.7(3) ?
    C35B C36B H36B . . 120.2 ?
    C37B C36B H36B . . 120.2 ?
    C36A C37A C32A . . 121.2(3) ?
    C36A C37A H37A . . 119.4 ?
    C32A C37A H37A . . 119.4 ?
    C36B C37B C32B . . 120.9(3) ?
    C36B C37B H37B . . 119.6 ?
    C32B C37B H37B . . 119.6 ?
    O2A N1A O1A . . 119.3(2) ?
    O2A N1A C1A . . 118.8(2) ?
    O1A N1A C1A . . 122.0(2) ?
    O2B N1B O1B . . 119.92(19) ?
    O2B N1B C1B . . 119.3(2) ?
    O1B N1B C1B . . 120.8(2) ?
    C4A N2A H9 . . 120.0 ?
    C4A N2A H10 . . 120.0 ?
    H9 N2A H10 . . 120.0 ?
    C4B N2B H11 . . 120.0 ?
    C4B N2B H12 . . 120.0 ?
    H11 N2B H12 . . 120.0 ?
    C8A N3A C9A . . 112.49(18) ?
    C8A N3A H3A . . 123.8 ?
    C9A N3A H3A . . 123.8 ?
    C8B N3B C9B . . 112.4(2) ?
    C8B N3B H3B . . 123.8 ?
    C9B N3B H3B . . 123.8 ?
    C5A N4A C4A . . 123.45(19) ?
    C5A N4A C7A . . 110.8(2) ?
    C4A N4A C7A . . 125.7(2) ?
    C5B N4B C4B . . 122.8(2) ?
    C5B N4B C7B . . 111.89(19) ?
    C4B N4B C7B . . 125.18(19) ?
    C5A N5A C6A . . 112.5(2) ?
    C5A N5A H5A . . 123.8 ?
    C6A N5A H5A . . 123.8 ?
    C5B N5B C6B . . 114.6(2) ?
    C5B N5B H5B . . 122.7 ?
    C6B N5B H5B . . 122.7 ?
loop_
    _geom_torsion_atom_site_label_1
    _geom_torsion_atom_site_label_2
    _geom_torsion_atom_site_label_3
    _geom_torsion_atom_site_label_4
    _geom_torsion_site_symmetry_1
    _geom_torsion_site_symmetry_2
    _geom_torsion_site_symmetry_3
    _geom_torsion_site_symmetry_4
    _geom_torsion
    _geom_torsion_publ_flag
    N1A C1A C2A C10A . . . . -62.0(3) ?
    C5A C1A C2A C10A . . . . 111.6(2) ?
    N1A C1A C2A C3A . . . . 172.5(2) ?
    C5A C1A C2A C3A . . . . -13.9(3) ?
    N1A C1A C2A C8A . . . . 48.2(3) ?
    C5A C1A C2A C8A . . . . -138.2(2) ?
    C5B C1B C2B C10B . . . . -117.6(2) ?
    N1B C1B C2B C10B . . . . 60.9(3) ?
    C5B C1B C2B C3B . . . . 8.1(3) ?
    N1B C1B C2B C3B . . . . -173.3(2) ?
    C5B C1B C2B C8B . . . . 131.6(2) ?
    N1B C1B C2B C8B . . . . -49.8(3) ?
    C1A C2A C3A C4A . . . . 16.1(3) ?
    C10A C2A C3A C4A . . . . -110.0(2) ?
    C8A C2A C3A C4A . . . . 139.2(2) ?
    C1A C2A C3A C31A . . . . -171.0(2) ?
    C10A C2A C3A C31A . . . . 63.0(3) ?
    C8A C2A C3A C31A . . . . -47.8(3) ?
    C1B C2B C3B C4B . . . . -10.7(3) ?
    C10B C2B C3B C4B . . . . 116.1(2) ?
    C8B C2B C3B C4B . . . . -132.7(2) ?
    C1B C2B C3B C31B . . . . 173.6(2) ?
    C10B C2B C3B C31B . . . . -59.6(3) ?
    C8B C2B C3B C31B . . . . 51.7(3) ?
    C31A C3A C4A N2A . . . . -2.4(3) ?
    C2A C3A C4A N2A . . . . 170.8(2) ?
    C31A C3A C4A N4A . . . . 175.7(2) ?
    C2A C3A C4A N4A . . . . -11.1(3) ?
    C31B C3B C4B N2B . . . . 3.9(3) ?
    C2B C3B C4B N2B . . . . -171.9(2) ?
    C31B C3B C4B N4B . . . . -175.2(2) ?
    C2B C3B C4B N4B . . . . 8.9(3) ?
    N1A C1A C5A N5A . . . . -0.7(4) ?
    C2A C1A C5A N5A . . . . -174.4(2) ?
    N1A C1A C5A N4A . . . . 179.7(2) ?
    C2A C1A C5A N4A . . . . 6.0(3) ?
    N1B C1B C5B N5B . . . . -1.5(4) ?
    C2B C1B C5B N5B . . . . 177.0(2) ?
    N1B C1B C5B N4B . . . . 178.2(2) ?
    C2B C1B C5B N4B . . . . -3.2(4) ?
    N5A C6A C7A N4A . . . . -2.3(3) ?
    N5B C6B C7B N4B . . . . -2.6(3) ?
    C1A C2A C8A O3A . . . . 61.2(3) ?
    C10A C2A C8A O3A . . . . 179.4(2) ?
    C3A C2A C8A O3A . . . . -62.7(3) ?
    C1A C2A C8A N3A . . . . -118.9(2) ?
    C10A C2A C8A N3A . . . . -0.7(2) ?
    C3A C2A C8A N3A . . . . 117.2(2) ?
    C1B C2B C8B O3B . . . . -58.4(3) ?
    C10B C2B C8B O3B . . . . -177.7(2) ?
    C3B C2B C8B O3B . . . . 64.1(3) ?
    C1B C2B C8B N3B . . . . 120.9(2) ?
    C10B C2B C8B N3B . . . . 1.5(2) ?
    C3B C2B C8B N3B . . . . -116.6(2) ?
    C14A C9A C10A C11A . . . . 1.1(3) ?
    N3A C9A C10A C11A . . . . -176.27(19) ?
    C14A C9A C10A C2A . . . . 178.8(2) ?
    N3A C9A C10A C2A . . . . 1.4(2) ?
    C1A C2A C10A C11A . . . . -66.7(3) ?
    C3A C2A C10A C11A . . . . 58.7(3) ?
    C8A C2A C10A C11A . . . . 177.0(2) ?
    C1A C2A C10A C9A . . . . 115.8(2) ?
    C3A C2A C10A C9A . . . . -118.7(2) ?
    C8A C2A C10A C9A . . . . -0.4(2) ?
    N3B C9B C10B C11B . . . . 176.9(2) ?
    C14B C9B C10B C11B . . . . -1.1(3) ?
    N3B C9B C10B C2B . . . . 0.3(2) ?
    C14B C9B C10B C2B . . . . -177.7(2) ?
    C1B C2B C10B C11B . . . . 66.5(3) ?
    C3B C2B C10B C11B . . . . -58.6(3) ?
    C8B C2B C10B C11B . . . . -177.2(2) ?
    C1B C2B C10B C9B . . . . -117.4(2) ?
    C3B C2B C10B C9B . . . . 117.5(2) ?
    C8B C2B C10B C9B . . . . -1.1(2) ?
    C9A C10A C11A C12A . . . . 0.0(3) ?
    C2A C10A C11A C12A . . . . -177.2(2) ?
    C9B C10B C11B C12B . . . . -0.1(3) ?
    C2B C10B C11B C12B . . . . 175.6(2) ?
    C10A C11A C12A C13A . . . . 0.6(4) ?
    C10A C11A C12A Cl1 . . . . -179.50(17) ?
    C10B C11B C12B C13B . . . . 0.5(4) ?
    C10B C11B C12B Cl3 . . . . 180.00(18) ?
    C11A C12A C13A C14A . . . . -2.2(4) ?
    Cl1 C12A C13A C14A . . . . 177.9(2) ?
    C11B C12B C13B C14B . . . . 0.5(4) ?
    Cl3 C12B C13B C14B . . . . -179.1(2) ?
    N3A C9A C14A C13A . . . . 174.2(2) ?
    C10A C9A C14A C13A . . . . -2.7(4) ?
    C12A C13A C14A C9A . . . . 3.1(4) ?
    N3B C9B C14B C13B . . . . -175.6(2) ?
    C10B C9B C14B C13B . . . . 2.0(4) ?
    C12B C13B C14B C9B . . . . -1.6(4) ?
    C4A C3A C31A O4A . . . . -0.7(4) ?
    C2A C3A C31A O4A . . . . -173.7(2) ?
    C4A C3A C31A C32A . . . . 179.9(2) ?
    C2A C3A C31A C32A . . . . 6.9(4) ?
    C4B C3B C31B O4B . . . . -2.5(4) ?
    C2B C3B C31B O4B . . . . 173.4(2) ?
    C4B C3B C31B C32B . . . . 175.4(2) ?
    C2B C3B C31B C32B . . . . -8.8(4) ?
    O4A C31A C32A C33A . . . . 88.0(3) ?
    C3A C31A C32A C33A . . . . -92.6(3) ?
    O4A C31A C32A C37A . . . . -86.6(3) ?
    C3A C31A C32A C37A . . . . 92.8(3) ?
    O4B C31B C32B C37B . . . . 88.3(3) ?
    C3B C31B C32B C37B . . . . -89.7(3) ?
    O4B C31B C32B C33B . . . . -82.8(3) ?
    C3B C31B C32B C33B . . . . 99.1(3) ?
    C37A C32A C33A C34A . . . . -2.3(4) ?
    C31A C32A C33A C34A . . . . -177.0(3) ?
    C37B C32B C33B C34B . . . . 2.0(4) ?
    C31B C32B C33B C34B . . . . 173.3(2) ?
    C32A C33A C34A C35A . . . . -1.2(5) ?
    C32B C33B C34B C35B . . . . -0.9(4) ?
    C33A C34A C35A C36A . . . . 4.6(5) ?
    C33A C34A C35A Cl2 . . . . -178.1(2) ?
    C33B C34B C35B C36B . . . . -0.1(5) ?
    C33B C34B C35B Cl4 . . . . -179.8(2) ?
    C34A C35A C36A C37A . . . . -4.5(5) ?
    Cl2 C35A C36A C37A . . . . 178.2(2) ?
    C34B C35B C36B C37B . . . . 0.0(5) ?
    Cl4 C35B C36B C37B . . . . 179.6(2) ?
    C35A C36A C37A C32A . . . . 0.9(4) ?
    C33A C32A C37A C36A . . . . 2.4(4) ?
    C31A C32A C37A C36A . . . . 177.1(3) ?
    C35B C36B C37B C32B . . . . 1.2(4) ?
    C33B C32B C37B C36B . . . . -2.2(4) ?
    C31B C32B C37B C36B . . . . -173.5(2) ?
    C5A C1A N1A O2A . . . . -177.7(2) ?
    C2A C1A N1A O2A . . . . -3.8(4) ?
    C5A C1A N1A O1A . . . . 3.1(4) ?
    C2A C1A N1A O1A . . . . 177.0(2) ?
    C5B C1B N1B O2B . . . . 179.3(2) ?
    C2B C1B N1B O2B . . . . 0.6(3) ?
    C5B C1B N1B O1B . . . . -1.1(3) ?
    C2B C1B N1B O1B . . . . -179.8(2) ?
    O3A C8A N3A C9A . . . . -178.5(2) ?
    C2A C8A N3A C9A . . . . 1.7(3) ?
    C14A C9A N3A C8A . . . . -179.1(2) ?
    C10A C9A N3A C8A . . . . -2.0(3) ?
    O3B C8B N3B C9B . . . . 177.7(2) ?
    C2B C8B N3B C9B . . . . -1.5(3) ?
    C14B C9B N3B C8B . . . . 178.6(2) ?
    C10B C9B N3B C8B . . . . 0.8(3) ?
    N5A C5A N4A C4A . . . . -178.6(2) ?
    C1A C5A N4A C4A . . . . 1.0(3) ?
    N5A C5A N4A C7A . . . . 2.0(3) ?
    C1A C5A N4A C7A . . . . -178.3(2) ?
    N2A C4A N4A C5A . . . . -180.0(2) ?
    C3A C4A N4A C5A . . . . 1.8(3) ?
    N2A C4A N4A C7A . . . . -0.8(3) ?
    C3A C4A N4A C7A . . . . -179.0(2) ?
    C6A C7A N4A C5A . . . . 0.4(3) ?
    C6A C7A N4A C4A . . . . -178.9(2) ?
    N5B C5B N4B C4B . . . . 179.9(2) ?
    C1B C5B N4B C4B . . . . 0.0(3) ?
    N5B C5B N4B C7B . . . . -4.0(3) ?
    C1B C5B N4B C7B . . . . 176.2(2) ?
    N2B C4B N4B C5B . . . . 177.7(2) ?
    C3B C4B N4B C5B . . . . -3.1(3) ?
    N2B C4B N4B C7B . . . . 2.1(3) ?
    C3B C4B N4B C7B . . . . -178.7(2) ?
    C6B C7B N4B C5B . . . . 4.0(3) ?
    C6B C7B N4B C4B . . . . -179.9(2) ?
    N4A C5A N5A C6A . . . . -3.8(3) ?
    C1A C5A N5A C6A . . . . 176.6(2) ?
    C7A C6A N5A C5A . . . . 3.8(3) ?
    C1B C5B N5B C6B . . . . -178.1(3) ?
    N4B C5B N5B C6B . . . . 2.2(3) ?
    C7B C6B N5B C5B . . . . 0.4(3) ?
loop_
    _geom_hbond_atom_site_label_D
    _geom_hbond_atom_site_label_H
    _geom_hbond_atom_site_label_A
    _geom_hbond_site_symmetry_A
    _geom_hbond_distance_DH
    _geom_hbond_distance_HA
    _geom_hbond_distance_DA
    _geom_hbond_angle_DHA
    N3B H3B O4A . 0.86 1.91 2.774(3) 179
    N5A H5A O1A . 0.86 2.06 2.592(3) 119
    N5B H5B O1B . 0.86 2.08 2.604(3) 119
    N2A H10 O4A . 0.86 1.85 2.510(3) 132
    N2B H12 O4B . 0.86 1.86 2.515(3) 132
    N3A H3A O4B 1_655 0.86 1.96 2.823(2) 177
    N5A H5A O3B 2_655 0.86 2.42 3.131(3) 140
    N5B H5B O3A 2_665 0.86 2.26 2.899(3) 131
    C7A H5 O3A 2_655 0.97 2.58 3.302(3) 132
    C7A H6 O1B 1_545 0.97 2.59 3.221(3) 123
    C7A H5 Cg1 2_655 0.97 2.89 3.679(3) 139
    C7B H8 Cg2 2_565 0.97 2.85 3.747(3) 155
loop_
    _platon_squeeze_void_nr
    _platon_squeeze_void_average_x
    _platon_squeeze_void_average_y
    _platon_squeeze_void_average_z
    _platon_squeeze_void_volume
    _platon_squeeze_void_count_electrons
    1 0.279 0.000 0.500 752.7 260.1
_platon_squeeze_details
; ?
;
