# Supplementary material for: Crystal structure of 5-amino-5′-chloro-6-(4-chloro­benzo­yl)-8-nitro-2,3-di­hydro-1H-spiro­[imidazo[1,2-a]pyridine-7,3′-indolin]-2′-one including an unknown solvent mol­ecule
Source: Acta Crystallogr Sect E Struct Rep Online. 2014 Aug 6;70(Pt 9):o971–2. doi: 10.1107/S1600536814017486 (PMC4186207; doi:10.1107/S1600536814017486)
Supplement: Supplementary file 2 [file e-70-0o971-Isup2.hkl]

#
# h,k,l, Fc-squared, Fo-squared, sigma(Fo-squared) and status flag
#
data_I
_shelx_title ' NAGA2 in P-1'
_shelx_refln_list_code          4
_shelx_F_calc_maximum      217.24
_exptl_crystal_F_000       968.00
_reflns_d_resolution_high  0.7862
 
loop_
 _symmetry_equiv_pos_as_xyz
 'x, y, z'
 '-x, -y, -z'
 
_cell_length_a    12.9805
_cell_length_b    13.2085
_cell_length_c    16.7175
_cell_angle_alpha 105.713
_cell_angle_beta  103.367
_cell_angle_gamma  91.051
 
_shelx_F_squared_multiplier     1.000
 
loop_
 _refln_index_h
 _refln_index_k
 _refln_index_l
 _refln_F_squared_calc
 _refln_F_squared_meas
 _refln_F_squared_sigma
 _refln_observed_status
   1   0   0       37.75        3.38      0.30 o
   2   0   0    10237.12    10345.22     16.73 o
   3   0   0      144.81      177.04      6.76 o
   4   0   0     1995.18     1776.69     13.01 o
   5   0   0        8.00        4.69      1.56 o
   6   0   0      178.53      189.02      4.76 o
   7   0   0       26.89       17.72      5.13 o
   8   0   0      221.29      231.10      9.88 o
   9   0   0       24.98       20.78      4.46 o
  10   0   0      722.46      765.06     13.24 o
  11   0   0      328.57      375.04     14.03 o
  12   0   0       50.93       51.26      8.50 o
  13   0   0        0.06        9.59      8.27 o
  14   0   0       76.44       65.77     12.79 o
  15   0   0        4.12        6.12     10.21 o
 -16   1   0      135.69      195.44     26.89 o
 -15   1   0       55.78       69.87     13.37 o
 -14   1   0       37.87       52.85      9.66 o
 -13   1   0       17.42       18.74      8.81 o
 -12   1   0        1.93        5.83      7.05 o
 -11   1   0        4.97       23.51      6.09 o
 -10   1   0      180.04      200.03      7.59 o
  -9   1   0        6.14        8.94      2.85 o
  -8   1   0        9.61        7.89      4.09 o
  -7   1   0      144.05      154.00      5.55 o
  -6   1   0        1.18        7.35      2.22 o
  -5   1   0      108.98      114.19      7.62 o
  -4   1   0     2316.75     2433.68     35.08 o
  -3   1   0    14859.86    14133.23     83.28 o
  -2   1   0      658.09      709.87      6.43 o
  -1   1   0    14458.43    10224.84    139.31 o
   0   1   0     9220.99     9269.65      0.18 o
   1   1   0      770.32      805.90     24.26 o
   2   1   0      123.09      167.15     30.13 o
   3   1   0      948.70      815.75     13.80 o
   4   1   0      107.95       63.86      7.48 o
   5   1   0       61.91       74.79      6.38 o
   6   1   0     3199.09     3351.18     13.09 o
   7   1   0        0.88       15.70      2.49 o
   8   1   0       18.17       20.54      3.81 o
   9   1   0        0.91        4.98      3.31 o
  10   1   0        5.84        9.65      4.41 o
  11   1   0        1.15        4.34      5.46 o
  12   1   0       21.92       17.87      6.91 o
  13   1   0       77.89      112.29     15.22 o
  14   1   0       26.14       32.71     11.27 o
  15   1   0       24.04       16.95      9.47 o
 -16   2   0        4.82        0.00     21.98 o
 -15   2   0       11.06       15.99     11.19 o
 -14   2   0       49.78       50.39      8.74 o
 -13   2   0       55.38       61.85      9.87 o
 -12   2   0        1.11        4.92      5.86 o
 -11   2   0       85.91       72.83     12.27 o
 -10   2   0        0.87        1.94      2.65 o
  -9   2   0       12.93       13.79      2.29 o
  -8   2   0      619.23      688.78      9.18 o
  -7   2   0     4653.69     4789.53     42.15 o
  -6   2   0       64.44       73.99     10.84 o
  -5   2   0       67.30       74.94      7.57 o
  -4   2   0      231.23      199.49     13.27 o
  -3   2   0     2801.75     2433.21     11.94 o
  -2   2   0    11032.30    10984.41     96.57 o
  -1   2   0     2819.31     2797.54      9.20 o
   0   2   0     2372.79     2654.47      6.24 o
   1   2   0      178.59      415.79     21.79 o
   2   2   0    12745.91    12667.01     81.96 o
   3   2   0     2016.92     2023.07     15.74 o
   4   2   0      196.27      172.42      7.83 o
   5   2   0     1261.65     1144.27      8.18 o
   6   2   0     1056.15     1145.93     12.00 o
   7   2   0      186.32      189.34      8.78 o
   8   2   0      192.68      199.66      7.42 o
   9   2   0      129.28      142.78      8.62 o
  10   2   0       37.42       52.57      6.88 o
  11   2   0      974.07      999.71     18.96 o
  12   2   0      211.80      202.17     10.55 o
  13   2   0        8.63       13.20      7.93 o
  14   2   0      135.14      140.82     13.45 o
  15   2   0        1.98       17.14      9.72 o
 -15   3   0       13.30       10.54     11.21 o
 -14   3   0       39.64       52.73     10.96 o
 -13   3   0        3.57        7.27      7.04 o
 -12   3   0      145.76      126.63      9.11 o
 -11   3   0       73.46       80.21      7.76 o
 -10   3   0       12.52       32.89      4.90 o
  -9   3   0      291.81      298.70      8.12 o
  -8   3   0        4.59        2.92      1.96 o
  -7   3   0     1123.77     1165.04     13.00 o
  -6   3   0      801.28      955.01      9.41 o
  -5   3   0     2513.82     2664.88     27.13 o
  -4   3   0       31.26       30.83      2.16 o
  -3   3   0       79.45       93.22      2.90 o
  -2   3   0        1.05        0.21      8.20 o
  -1   3   0     2650.28     2866.75     15.77 o
   0   3   0        9.51        1.79     10.76 o
   1   3   0     1383.52     1403.98     21.26 o
   2   3   0     2585.90     2776.91     34.02 o
   3   3   0     6218.42     5893.41     28.73 o
   4   3   0     1002.01      917.08      7.02 o
   5   3   0      363.48      398.29      7.78 o
   6   3   0       89.43       67.89      4.88 o
   7   3   0     3091.70     3351.76     25.07 o
   8   3   0      111.50      113.65      4.97 o
   9   3   0      229.75      232.63     11.19 o
  10   3   0       40.60       23.72      5.84 o
  11   3   0      580.84      634.56     16.50 o
  12   3   0      100.45       77.70     11.64 o
  13   3   0      115.66      149.60     15.35 o
  14   3   0        2.63        3.01      8.51 o
  15   3   0        3.80        8.11     10.55 o
 -15   4   0       46.44       36.48     18.27 o
 -14   4   0        4.59       11.91      9.07 o
 -13   4   0       19.99       20.61      8.15 o
 -12   4   0       67.25       73.95      8.88 o
 -11   4   0     1091.31     1190.43     20.92 o
 -10   4   0       20.14       26.76      5.57 o
  -9   4   0      117.19       89.46      8.03 o
  -8   4   0      850.36      899.13     11.09 o
  -7   4   0      342.80      327.13      7.32 o
  -6   4   0      294.57      218.12      4.43 o
  -5   4   0      705.24      737.52     10.71 o
  -4   4   0        9.61        9.10      2.11 o
  -3   4   0     4960.24     4807.97     18.71 o
  -2   4   0      138.39       71.36      5.95 o
  -1   4   0      228.19      232.58      5.27 o
   0   4   0      191.88      269.01      8.60 o
   1   4   0      125.88      119.09      4.99 o
   2   4   0     2535.51     2713.23     13.33 o
   3   4   0     5351.56     5359.49     31.10 o
   4   4   0     4322.14     4600.04     18.02 o
   5   4   0      513.44      639.15     10.97 o
   6   4   0      305.11      385.38      7.78 o
   7   4   0        9.62       12.92      3.16 o
   8   4   0        8.46       14.57      5.24 o
   9   4   0      133.53      157.54      5.45 o
  10   4   0      732.51      746.43     16.94 o
  11   4   0        8.88        9.03      7.50 o
  12   4   0        9.42       13.77      7.34 o
  13   4   0        1.15       26.61     10.28 o
  14   4   0        4.56       13.93     11.37 o
  15   4   0       38.62       30.11     13.36 o
 -15   5   0       22.61       43.12     22.51 o
 -14   5   0       41.53       53.00     11.63 o
 -13   5   0        3.75       12.52      7.20 o
 -12   5   0       22.74        6.82      6.11 o
 -11   5   0        2.74        5.81      6.20 o
 -10   5   0      837.97      857.12     20.36 o
  -9   5   0       18.59       17.45      5.04 o
  -8   5   0        2.21        4.94      2.79 o
  -7   5   0       67.09       43.79      2.34 o
  -6   5   0      583.63      528.68     11.02 o
  -5   5   0      200.21      253.59     10.38 o
  -4   5   0     1267.91     1286.68      6.73 o
  -3   5   0     1322.66     1170.49     12.39 o
  -2   5   0      371.92      468.18      8.55 o
  -1   5   0      566.37      576.41      6.43 o
   0   5   0     7646.93     7517.16     47.52 o
   1   5   0     1132.77     1159.32     17.88 o
   2   5   0      563.07      641.83      8.45 o
   3   5   0      287.48      300.10     14.77 o
   4   5   0      221.02      224.86      7.83 o
   5   5   0       56.00       68.79      4.86 o
   6   5   0        5.13        5.43      4.84 o
   7   5   0      849.41      854.65     17.14 o
   8   5   0       12.31       19.01      4.04 o
   9   5   0      288.61      271.93     11.46 o
  10   5   0      220.20      200.18     10.12 o
  11   5   0       28.25       17.52      8.18 o
  12   5   0        6.42        6.28      8.10 o
  13   5   0        3.62       10.03      8.86 o
  14   5   0        1.96        0.00     11.14 o
 -15   6   0        0.11        2.94     17.32 o
 -14   6   0        1.07        1.49     10.15 o
 -13   6   0        0.49        1.99      7.02 o
 -12   6   0        0.16        0.75      6.29 o
 -11   6   0       17.63       26.58      7.13 o
 -10   6   0       98.81      108.31     10.79 o
  -9   6   0        8.04        5.97      3.80 o
  -8   6   0      281.41      317.45      8.36 o
  -7   6   0      125.11      136.90      5.79 o
  -6   6   0       36.33       26.58      5.13 o
  -5   6   0      821.35      891.71     13.59 o
  -4   6   0     1962.75     2015.92     16.42 o
  -3   6   0      212.81      146.10      2.96 o
  -2   6   0     1770.84     1927.85     12.05 o
  -1   6   0       83.79       91.48      4.27 o
   0   6   0       31.49       11.09      9.34 o
   1   6   0      461.68      574.94      7.54 o
   2   6   0     1019.60      938.29      8.11 o
   3   6   0      644.37      757.20     11.63 o
   4   6   0      201.06      249.55      7.66 o
   5   6   0      251.42      229.55      8.88 o
   6   6   0     1184.76     1206.35     20.41 o
   7   6   0        7.01        6.84      6.43 o
   8   6   0        0.77        2.11      6.57 o
   9   6   0      120.21      108.45     11.28 o
  10   6   0       52.28       44.93      7.10 o
  11   6   0        2.02        9.60      7.30 o
  12   6   0       16.89       23.38     11.00 o
  13   6   0        8.33       21.63     10.37 o
  14   6   0       32.99       29.18     14.06 o
 -15   7   0        0.43        2.44     16.68 o
 -14   7   0       11.89       18.63     16.71 o
 -13   7   0        2.53        2.53      7.61 o
 -12   7   0       40.32       35.70      9.85 o
 -11   7   0       14.56       22.10      6.85 o
 -10   7   0       22.31       18.42      6.39 o
  -9   7   0      187.75      154.62      6.96 o
  -8   7   0      144.53      178.05     12.42 o
  -7   7   0       36.03       42.60      7.28 o
  -6   7   0      458.76      470.95     14.75 o
  -5   7   0      122.41      110.14      4.75 o
  -4   7   0       32.59       35.37      7.68 o
  -3   7   0      462.93      588.24     11.83 o
  -2   7   0       11.22       21.78      3.37 o
  -1   7   0        7.55        0.53      5.38 o
   0   7   0      260.09      293.44      8.14 o
   1   7   0     1256.98     1287.49     16.69 o
   2   7   0      701.92      760.49     20.51 o
   3   7   0      974.77     1010.32     15.13 o
   4   7   0        2.06        0.82      6.14 o
   5   7   0      218.05      260.99     10.12 o
   6   7   0       64.49       45.42      7.10 o
   7   7   0        0.39        1.84      3.91 o
   8   7   0      265.99      252.07      9.77 o
   9   7   0       67.88       54.74     10.36 o
  10   7   0        4.50       11.81      9.71 o
  11   7   0      108.93      118.65     15.71 o
  12   7   0       20.16        9.70     10.22 o
  13   7   0       39.31       44.74     11.74 o
 -14   8   0        0.77        0.00     14.82 o
 -13   8   0       53.92       35.85     11.60 o
 -12   8   0       84.01       71.44     12.04 o
 -11   8   0        0.48        3.84      8.51 o
 -10   8   0      106.76       97.63     13.62 o
  -9   8   0      736.03      864.34     21.24 o
  -8   8   0      260.07      265.32      9.48 o
  -7   8   0      236.20      277.61      5.68 o
  -6   8   0       20.07       24.90      8.49 o
  -5   8   0      348.51      392.33     10.53 o
  -4   8   0      133.94      144.34     12.04 o
  -3   8   0     1488.67     1556.40     15.68 o
  -2   8   0     1454.57     1638.74     19.40 o
  -1   8   0      854.44      887.27     16.25 o
   0   8   0       15.14       14.30      3.50 o
   1   8   0      266.39      247.69      7.56 o
   2   8   0        0.01        2.78      4.00 o
   3   8   0     2709.48     2919.34     28.44 o
   4   8   0       13.70       11.38      8.04 o
   5   8   0       52.05       61.30      9.17 o
   6   8   0        4.27        9.60      5.71 o
   7   8   0      467.15      510.25     19.37 o
   8   8   0      110.73      116.30     10.04 o
   9   8   0      295.28      281.63     14.01 o
  10   8   0       67.82       49.73     10.17 o
  11   8   0       36.80       24.91     12.19 o
  12   8   0       14.59       17.19     11.04 o
  13   8   0       40.28       12.78     14.08 o
 -14   9   0        3.83        0.00     20.67 o
 -13   9   0        7.68       16.52     11.45 o
 -12   9   0       35.38       27.96     10.06 o
 -11   9   0      139.47      169.92     14.17 o
 -10   9   0       98.20       77.31     14.44 o
  -9   9   0       77.17       75.97      9.29 o
  -8   9   0        0.58        5.15      9.49 o
  -7   9   0      751.04      928.75     17.44 o
  -6   9   0        0.01        5.52      4.98 o
  -5   9   0      200.51      244.78     12.18 o
  -4   9   0     1953.01     2037.82     18.42 o
  -3   9   0        3.57       38.47      3.88 o
  -2   9   0      176.46      140.01      9.51 o
  -1   9   0      388.26      397.38     15.72 o
   0   9   0       66.91       66.43      5.07 o
   1   9   0       26.68       24.04      5.34 o
   2   9   0      126.94      109.77      7.28 o
   3   9   0       22.19       18.44      5.89 o
   4   9   0      420.85      423.91     12.57 o
   5   9   0      633.22      605.42     17.51 o
   6   9   0        0.69        6.53      7.69 o
   7   9   0       65.93       80.38     14.81 o
   8   9   0        3.17       35.45      8.45 o
   9   9   0      361.25      351.67     15.76 o
  10   9   0       11.48       15.76      8.95 o
  11   9   0        0.34        7.08     11.08 o
  12   9   0        0.88        0.00     13.91 o
 -13  10   0        3.48        4.58     12.14 o
 -12  10   0       10.01       10.37      9.59 o
 -11  10   0        0.01       12.42      9.70 o
 -10  10   0        6.10        2.97     10.34 o
  -9  10   0        0.83        1.10      8.54 o
  -8  10   0        3.83        4.56     10.43 o
  -7  10   0      106.03       88.09      7.98 o
  -6  10   0        1.00        5.96      8.14 o
  -5  10   0      285.46      252.53      9.53 o
  -4  10   0      461.15      485.75     12.71 o
  -3  10   0        0.65        4.28      6.84 o
  -2  10   0      296.65      344.98     12.86 o
  -1  10   0        0.38       10.62      4.76 o
   0  10   0       44.99       30.90      6.51 o
   1  10   0      842.18      917.76     21.65 o
   2  10   0      809.81      895.35     17.00 o
   3  10   0       94.56      116.73      7.43 o
   4  10   0      288.39      247.97     12.59 o
   5  10   0       16.18       11.23      8.07 o
   6  10   0       60.12       59.31      8.25 o
   7  10   0       33.29       23.79      6.83 o
   8  10   0      147.84      147.34     11.95 o
   9  10   0       18.30       30.96     11.38 o
  10  10   0       36.85       34.34     11.40 o
  11  10   0       30.24       39.80     17.55 o
 -12  11   0        9.96        6.82      9.99 o
 -11  11   0        0.03        2.69     10.16 o
 -10  11   0        0.10        7.76     10.25 o
  -9  11   0      108.91      140.15     16.45 o
  -8  11   0        2.92       12.60     10.15 o
  -7  11   0      211.97      194.89     15.77 o
  -6  11   0        3.26       12.47      7.60 o
  -5  11   0        8.57        9.58      6.18 o
  -4  11   0      303.49      318.69     11.82 o
  -3  11   0      111.10      106.59     13.20 o
  -2  11   0      222.03      201.13     13.10 o
  -1  11   0       75.82       72.75     11.66 o
   0  11   0      483.27      450.67     10.52 o
   1  11   0     1043.54     1105.49     22.05 o
   2  11   0      358.98      359.76     13.84 o
   3  11   0       50.99       58.48     10.00 o
   4  11   0       27.26       27.22      6.00 o
   5  11   0       20.68       25.24      7.49 o
   6  11   0      304.21      303.71     15.17 o
   7  11   0       38.18       11.14      7.89 o
   8  11   0       76.09       73.70     14.95 o
   9  11   0       46.43       42.67     13.02 o
  10  11   0      184.40      144.91     20.86 o
 -11  12   0       27.38       22.85     11.86 o
 -10  12   0        0.20        1.02      8.91 o
  -9  12   0       47.42       53.42     14.38 o
  -8  12   0      211.77      225.58     15.46 o
  -7  12   0       77.18       63.74     11.19 o
  -6  12   0      204.31      195.59     14.73 o
  -5  12   0       13.59        5.44      7.32 o
  -4  12   0       61.40       62.43      9.14 o
  -3  12   0      160.22      162.30     15.11 o
  -2  12   0       32.53       16.67      9.27 o
  -1  12   0       15.62       12.69      6.95 o
   0  12   0       94.50       92.53     10.81 o
   1  12   0        0.52        5.97      7.95 o
   2  12   0      923.21     1087.80     31.02 o
   3  12   0      156.65      164.43     17.00 o
   4  12   0       62.84       41.92     11.36 o
   5  12   0       60.09       44.66     12.11 o
   6  12   0       23.72       26.03      9.97 o
   7  12   0       19.70       25.32      9.07 o
   8  12   0       89.80       99.13     14.89 o
   9  12   0       18.05       22.29     13.44 o
 -10  13   0       91.40       97.27     18.47 o
  -9  13   0       65.57       44.60     12.81 o
  -8  13   0       15.50        8.42     13.41 o
  -7  13   0        3.42        7.32     12.46 o
  -6  13   0      138.55       78.89     15.61 o
  -5  13   0        0.02        9.20     13.63 o
  -4  13   0      149.86      212.34     15.30 o
  -3  13   0        6.28        9.59      8.42 o
  -2  13   0      186.84      208.47     15.91 o
  -1  13   0       11.84        2.35      8.60 o
   0  13   0       56.71       37.46      9.93 o
   1  13   0       22.14       23.34     10.18 o
   2  13   0       50.30       44.48     14.27 o
   3  13   0       67.19       91.57     12.57 o
   4  13   0       33.75       33.83     14.76 o
   5  13   0        8.63        4.71     10.14 o
   6  13   0       32.96       26.21     11.59 o
   7  13   0       13.54        5.15     10.42 o
   8  13   0        1.71       15.40     13.08 o
  -9  14   0        2.32        9.14     13.91 o
  -8  14   0        3.99        3.25     12.33 o
  -7  14   0        0.74        4.37     14.68 o
  -6  14   0       24.99       24.48     15.46 o
  -5  14   0       18.67        9.11     15.84 o
  -4  14   0        3.04       10.01     13.50 o
  -3  14   0        0.67        7.63     10.89 o
  -2  14   0       11.62       14.91     11.70 o
  -1  14   0       66.01       69.32     12.58 o
   0  14   0       27.46       20.30     10.96 o
   1  14   0       18.17       23.68     10.07 o
   2  14   0        7.00        7.28     11.43 o
   3  14   0        2.41        6.76     10.92 o
   4  14   0        2.59        2.52      9.87 o
   5  14   0       77.37      103.33     17.47 o
   6  14   0        0.47       17.99     14.74 o
  -7  15   0        9.85       11.24     16.96 o
  -6  15   0       34.39       40.68     17.61 o
  -5  15   0       37.70       49.31     19.36 o
  -4  15   0       12.93       21.47     15.25 o
  -3  15   0       15.82       13.44     13.60 o
  -2  15   0       22.61       24.07     12.61 o
  -1  15   0       17.62       28.20     12.30 o
   0  15   0       18.24        6.98     10.83 o
   1  15   0       41.60       30.06     11.53 o
   2  15   0        7.78        3.36     12.51 o
   3  15   0       10.97        4.67     12.42 o
   4  15   0        0.06        5.67     12.89 o
  -3  16   0      196.50      229.83     34.00 o
  -2  16   0        4.18       17.61     19.07 o
  -1  16   0       25.95       27.23     16.34 o
   0  16   0       61.29       61.36     17.18 o
  -2 -16   1        0.55        0.00     20.03 o
  -1 -16   1        7.03        2.64     12.88 o
   0 -16   1       26.29       36.61     14.92 o
   1 -16   1       37.76       58.20     15.55 o
   2 -16   1       46.23       47.38     18.49 o
   3 -16   1       44.63       42.46     18.63 o
   4 -16   1        0.39        5.50     16.20 o
  -5 -15   1       91.81       70.40     16.75 o
  -4 -15   1        1.83        1.74     14.69 o
  -3 -15   1        1.36        3.94     12.44 o
  -2 -15   1        9.73        9.95     11.35 o
  -1 -15   1        2.15        6.66     10.06 o
   0 -15   1        8.35        7.87      9.76 o
   1 -15   1       37.06       29.74     10.78 o
   2 -15   1      172.67      177.81     18.00 o
   3 -15   1      233.76      238.70     24.11 o
   4 -15   1       32.66       20.49     15.53 o
   5 -15   1       10.78       20.79     15.96 o
   6 -15   1       51.74       42.12     15.86 o
   7 -15   1        0.06       11.00     15.10 o
  -7 -14   1        9.06       23.40     12.76 o
  -6 -14   1      253.84      258.34     20.53 o
  -5 -14   1      123.90      119.84     14.58 o
  -4 -14   1       44.29       22.02     12.28 o
  -3 -14   1       26.26       18.69     10.96 o
  -2 -14   1        1.47        4.62      9.46 o
  -1 -14   1        1.47        1.12     10.06 o
   0 -14   1      102.59       98.40     12.53 o
   1 -14   1      354.04      400.85     20.44 o
   2 -14   1       84.89       88.36     14.63 o
   3 -14   1       53.95       57.95     12.13 o
   4 -14   1       15.92       13.66     13.01 o
   5 -14   1        9.07        1.75     13.94 o
   6 -14   1       36.56       33.54     14.00 o
   7 -14   1       12.21       12.85     13.31 o
   8 -14   1       30.22       40.35     14.63 o
   9 -14   1        6.38       20.52     15.63 o
  -8 -13   1       75.17       89.41     15.66 o
  -7 -13   1        5.23        6.11     10.42 o
  -6 -13   1      134.49      120.86     15.21 o
  -5 -13   1       55.37       53.96     15.29 o
  -4 -13   1       10.30        5.44      8.70 o
  -3 -13   1       26.27       29.58      9.29 o
  -2 -13   1       29.82       41.42     10.41 o
  -1 -13   1      162.08      196.73     16.64 o
   0 -13   1        6.69        7.75      7.91 o
   1 -13   1        2.47        8.87      8.99 o
   2 -13   1       33.29       31.48     11.65 o
   3 -13   1      195.62      202.33     17.17 o
   4 -13   1       31.03       44.24      8.69 o
   5 -13   1       90.17       95.23     13.46 o
   6 -13   1       33.48       20.20     11.87 o
   7 -13   1      101.20       69.87     12.72 o
   8 -13   1       13.09       17.37     13.40 o
   9 -13   1       53.37       36.65     13.94 o
  10 -13   1        0.45        2.33     13.57 o
 -10 -12   1        0.84       12.82     19.73 o
  -9 -12   1       55.03       42.86     15.02 o
  -8 -12   1      191.65      195.52     16.13 o
  -7 -12   1        2.85        9.55      9.79 o
  -6 -12   1        3.51        2.17      8.93 o
  -5 -12   1       73.79       66.70     13.48 o
  -4 -12   1        0.37        2.14      6.34 o
  -3 -12   1       19.28       15.72      9.22 o
  -2 -12   1      496.96      548.77     20.04 o
  -1 -12   1       69.08       69.21     11.05 o
   0 -12   1      116.06      114.19     11.68 o
   1 -12   1      137.55      138.46     12.45 o
   2 -12   1       42.33       22.66      8.31 o
   3 -12   1        5.86       22.10      8.13 o
   4 -12   1        0.60        4.31      6.57 o
   5 -12   1        6.36        2.84      7.36 o
   6 -12   1       12.22       15.17     11.50 o
   7 -12   1       69.99       63.77     11.90 o
   8 -12   1      205.66      158.80     15.43 o
   9 -12   1        1.09        8.91     11.23 o
  10 -12   1       19.60       32.73     13.18 o
  11 -12   1        0.05        3.29     10.80 o
 -11 -11   1       23.41       38.66     15.72 o
 -10 -11   1       32.03       43.21     15.02 o
  -9 -11   1      384.37      433.36     21.86 o
  -8 -11   1      203.94      208.63     12.49 o
  -7 -11   1       59.02       58.77     13.16 o
  -6 -11   1        0.78        1.51      6.82 o
  -5 -11   1      256.52      237.93     11.79 o
  -4 -11   1       68.88       68.65     10.49 o
  -3 -11   1      293.97      275.14     15.67 o
  -2 -11   1       13.35        7.02      8.21 o
  -1 -11   1      130.44      123.74      8.84 o
   0 -11   1      424.60      440.45     20.05 o
   1 -11   1       10.80        8.19      6.43 o
   2 -11   1      561.56      561.49     17.59 o
   3 -11   1      200.27      242.87     15.50 o
   4 -11   1       42.30       46.43      9.91 o
   5 -11   1        2.14       12.77      7.00 o
   6 -11   1      117.45      147.97     13.55 o
   7 -11   1      104.66       83.16     13.50 o
   8 -11   1      126.21      134.87     17.45 o
   9 -11   1        7.26        2.82      9.92 o
  10 -11   1       38.24       22.25     10.41 o
  11 -11   1        2.44        9.33     10.93 o
  12 -11   1       18.21        8.71     10.85 o
 -12 -10   1       16.73       49.59     34.37 o
 -11 -10   1        0.28        3.98     11.58 o
 -10 -10   1       41.71       36.42     10.57 o
  -9 -10   1       63.10       56.74     12.79 o
  -8 -10   1       41.03       18.80      8.08 o
  -7 -10   1      101.65       92.20     13.26 o
  -6 -10   1        5.25        3.49      8.05 o
  -5 -10   1        5.08        9.00      8.26 o
  -4 -10   1      123.99      134.72      7.60 o
  -3 -10   1       39.44       29.80      5.04 o
  -2 -10   1      625.14      692.59     17.71 o
  -1 -10   1        0.30       15.81      5.14 o
   0 -10   1        8.01       10.07      6.04 o
   1 -10   1       50.08       32.93      5.15 o
   2 -10   1        0.40        3.02      4.93 o
   3 -10   1        4.11        8.72      6.70 o
   4 -10   1      750.14      688.47     19.28 o
   5 -10   1        0.13        6.10      6.26 o
   6 -10   1      458.00      421.92     15.99 o
   7 -10   1        5.27        6.58      8.02 o
   8 -10   1       11.92       36.07     13.86 o
   9 -10   1      225.81      210.19     18.74 o
  10 -10   1      142.34      114.42     12.47 o
  11 -10   1        0.82        0.14      9.31 o
  12 -10   1       41.44       41.54     13.03 o
  13 -10   1        2.16        1.13     11.82 o
 -12  -9   1        0.75        4.07     11.58 o
 -11  -9   1       23.57       43.13     14.62 o
 -10  -9   1        0.09        4.30      8.30 o
  -9  -9   1       14.98       13.00      7.98 o
  -8  -9   1       61.58       38.78      8.35 o
  -7  -9   1       29.83       22.42      7.10 o
  -6  -9   1      114.13       92.85      8.15 o
  -5  -9   1      110.00      102.13     13.51 o
  -4  -9   1      697.00      777.52     16.67 o
  -3  -9   1        0.76       14.17      6.59 o
  -2  -9   1      387.87      383.50     11.76 o
  -1  -9   1        2.95        5.91      5.42 o
   0  -9   1       61.00       51.74      6.92 o
   1  -9   1      162.33      140.96      7.03 o
   2  -9   1       40.91       27.04      4.72 o
   3  -9   1        4.40        2.11      6.87 o
   4  -9   1        1.51        2.46      7.21 o
   5  -9   1       40.82       48.07      6.22 o
   6  -9   1      149.86      154.00     13.09 o
   7  -9   1       23.86       22.04      7.12 o
   8  -9   1      190.83      239.45     14.14 o
   9  -9   1      354.71      376.82     23.97 o
  10  -9   1       11.90        4.08      9.25 o
  11  -9   1       38.39       45.37     15.24 o
  12  -9   1      121.57      104.97     12.80 o
  13  -9   1       70.29       89.87     12.71 o
 -13  -8   1       82.72       93.05     29.16 o
 -12  -8   1       18.33       18.36     11.47 o
 -11  -8   1       36.02       50.17     15.18 o
 -10  -8   1        6.49       14.32      9.30 o
  -9  -8   1        2.03        1.81      9.15 o
  -8  -8   1      292.29      325.59     22.55 o
  -7  -8   1        8.12       22.92      5.79 o
  -6  -8   1      106.07      124.21      6.64 o
  -5  -8   1       15.50       10.77      4.88 o
  -4  -8   1       21.72       13.19      3.59 o
  -3  -8   1     2484.72     2593.53     29.66 o
  -2  -8   1        9.23       20.78      4.58 o
  -1  -8   1      180.94      184.21     10.84 o
   0  -8   1       58.59       62.75      4.57 o
   1  -8   1      418.26      401.11      8.59 o
   2  -8   1      391.04      464.47     12.69 o
   3  -8   1      119.59      103.77      7.78 o
   4  -8   1      664.71      643.55     10.72 o
   5  -8   1      322.42      416.85     11.93 o
   6  -8   1      411.83      498.17     12.13 o
   7  -8   1      787.31      869.54     14.25 o
   8  -8   1      194.90      235.53     14.98 o
   9  -8   1      162.82      133.56      7.51 o
  10  -8   1       89.68      110.53     13.09 o
  11  -8   1        2.04        2.93      7.97 o
  12  -8   1        0.25        5.48      7.79 o
  13  -8   1        5.12        5.79      8.99 o
  14  -8   1        1.76        5.36     11.33 o
 -14  -7   1        3.67        5.73     13.04 o
 -13  -7   1        0.01        3.68     11.24 o
 -12  -7   1        8.49       11.82      9.95 o
 -11  -7   1       60.69       62.71     12.87 o
 -10  -7   1       77.12       66.04      9.78 o
  -9  -7   1       47.21       29.87      6.50 o
  -8  -7   1        3.95        6.38      8.57 o
  -7  -7   1        4.52        8.43     11.25 o
  -6  -7   1      546.97      574.55     15.72 o
  -5  -7   1       67.45       40.73      5.78 o
  -4  -7   1       97.35       95.60      5.75 o
  -3  -7   1       14.08        9.22      6.66 o
  -2  -7   1      330.46      425.25     12.93 o
  -1  -7   1       55.33       55.62      5.17 o
   0  -7   1      663.43      774.27     18.61 o
   1  -7   1      757.38      763.09     12.43 o
   2  -7   1       21.41       13.38      8.05 o
   3  -7   1      485.41      497.41     10.62 o
   4  -7   1       22.38       48.07      4.23 o
   5  -7   1      100.58      125.68      8.94 o
   6  -7   1      118.22      129.75      7.16 o
   7  -7   1      361.14      327.87      8.50 o
   8  -7   1        4.71        5.60      5.37 o
   9  -7   1      209.95      228.85     11.49 o
  10  -7   1      105.82       74.78     10.93 o
  11  -7   1       12.81       14.94      8.02 o
  12  -7   1        5.64       10.69      9.52 o
  13  -7   1       51.25       47.99     10.82 o
  14  -7   1        1.22        3.57     11.57 o
 -14  -6   1        0.98        6.77     10.03 o
 -13  -6   1        0.66        2.48      9.25 o
 -12  -6   1      104.22       83.30     12.74 o
 -11  -6   1       16.61       10.74      9.13 o
 -10  -6   1      262.62      326.84     15.40 o
  -9  -6   1      103.29       98.41      6.97 o
  -8  -6   1       20.34       23.15      5.18 o
  -7  -6   1      538.56      526.67     11.03 o
  -6  -6   1      209.73      260.78     10.79 o
  -5  -6   1        9.56       16.28      3.73 o
  -4  -6   1     1350.58     1348.46      9.01 o
  -3  -6   1      658.92      618.50     10.38 o
  -2  -6   1     3105.77     3086.50     29.25 o
  -1  -6   1       59.92       62.83      3.32 o
   0  -6   1      194.68      145.26      4.38 o
   1  -6   1        1.92        4.59      2.26 o
   2  -6   1     1115.91     1307.90     16.12 o
   3  -6   1      645.99      761.11     12.73 o
   4  -6   1     1372.85     1341.98     12.91 o
   5  -6   1      717.99      823.48     15.06 o
   6  -6   1      643.61      726.01     17.38 o
   7  -6   1      712.74      743.87     10.01 o
   8  -6   1        9.92       16.30      3.61 o
   9  -6   1        3.81        3.42      5.57 o
  10  -6   1        5.07        9.24      6.25 o
  11  -6   1      239.24      212.01     12.24 o
  12  -6   1        1.57        4.35      6.90 o
  13  -6   1       21.67       17.93      8.97 o
  14  -6   1        4.07       13.30     12.14 o
  15  -6   1        4.48       12.10     17.95 o
 -15  -5   1       41.33       55.79     40.57 o
 -14  -5   1       10.82       12.29     11.35 o
 -13  -5   1        1.13        3.34      7.76 o
 -12  -5   1       47.07       29.99     10.20 o
 -11  -5   1       29.90       37.54      6.93 o
 -10  -5   1       27.37       20.84      8.95 o
  -9  -5   1       55.00       44.16      6.06 o
  -8  -5   1      165.92      175.76      8.51 o
  -7  -5   1      427.72      441.58     13.00 o
  -6  -5   1       26.18       39.49      7.27 o
  -5  -5   1      443.11      412.77      6.70 o
  -4  -5   1     4554.38     4731.11     21.28 o
  -3  -5   1     4115.69     4452.54     29.90 o
  -2  -5   1       78.27      119.43      4.00 o
  -1  -5   1      233.15      230.53      5.14 o
   0  -5   1       94.40      121.84      4.34 o
   1  -5   1      529.28      429.55      5.87 o
   2  -5   1     1199.73     1363.46     14.78 o
   3  -5   1      229.10      288.84      9.92 o
   4  -5   1       10.36       11.09      4.03 o
   5  -5   1      565.58      620.77     10.19 o
   6  -5   1      450.35      380.86     13.10 o
   7  -5   1       34.89       31.15      3.23 o
   8  -5   1      171.36      136.04     10.75 o
   9  -5   1       93.12       83.39      7.99 o
  10  -5   1     1079.90     1129.72     15.45 o
  11  -5   1       57.69       73.40      7.56 o
  12  -5   1       17.65        6.44      7.93 o
  13  -5   1       25.68       32.88     12.30 o
  14  -5   1       30.19       23.99      8.30 o
  15  -5   1       51.30       65.48     21.27 o
 -15  -4   1       17.25       11.39     11.75 o
 -14  -4   1       44.56       32.51     11.45 o
 -13  -4   1       22.66        8.41      7.39 o
 -12  -4   1        0.25        1.79      6.72 o
 -11  -4   1       13.06       10.74      5.77 o
 -10  -4   1      219.52      222.89      6.77 o
  -9  -4   1      228.63      224.27      6.42 o
  -8  -4   1     1052.82     1012.49     14.68 o
  -7  -4   1       12.29       14.42      3.03 o
  -6  -4   1      832.19      785.23     17.14 o
  -5  -4   1     2974.28     3167.13     24.05 o
  -4  -4   1     1567.55     1596.27     11.62 o
  -3  -4   1      108.64      104.04      4.70 o
  -2  -4   1      460.49      427.44     13.57 o
  -1  -4   1     3078.92     2937.06     14.23 o
   0  -4   1       57.23       61.15      5.42 o
   1  -4   1     1762.44     1768.55     15.23 o
   2  -4   1        0.85        1.07     16.60 o
   3  -4   1     2328.29     2365.56     25.03 o
   4  -4   1      156.12      196.62      8.25 o
   5  -4   1     1260.82     1223.02     19.57 o
   6  -4   1     2996.83     2922.35     18.60 o
   7  -4   1      217.14      246.48      7.69 o
   8  -4   1      234.58      263.32     12.53 o
   9  -4   1      138.22      157.30      8.45 o
  10  -4   1       15.12       29.98      3.94 o
  11  -4   1      322.12      309.92     10.95 o
  12  -4   1       19.19       23.27      7.20 o
  13  -4   1      186.53      210.40     15.10 o
  14  -4   1        5.65       11.17      8.85 o
  15  -4   1       35.41       24.04     13.05 o
 -15  -3   1       34.17       37.66     10.62 o
 -14  -3   1       22.20       19.68     10.48 o
 -13  -3   1       19.11       12.86     10.42 o
 -12  -3   1       15.97       13.06      6.54 o
 -11  -3   1     1518.14     1643.66     24.30 o
 -10  -3   1       78.01       79.41      5.05 o
  -9  -3   1       41.30       44.23      6.75 o
  -8  -3   1       80.29       82.37      6.26 o
  -7  -3   1     1310.63     1309.16     15.22 o
  -6  -3   1     1881.08     1992.91     14.48 o
  -5  -3   1     1091.44     1300.35     13.84 o
  -4  -3   1      528.82      559.76      6.75 o
  -3  -3   1     9961.46    10231.15     38.44 o
  -2  -3   1      464.43      574.75     12.95 o
  -1  -3   1       25.71       21.17      1.66 o
   0  -3   1       39.01       50.55      2.55 o
   1  -3   1        4.94        0.32      5.63 o
   2  -3   1      248.93      174.34      3.28 o
   3  -3   1     4059.13     4139.36     19.59 o
   4  -3   1      600.32      599.50     10.17 o
   5  -3   1     1265.72     1320.08      9.50 o
   6  -3   1        0.22        6.53      5.15 o
   7  -3   1      236.16      192.39     11.22 o
   8  -3   1      517.87      557.07      9.60 o
   9  -3   1      133.79      159.74      8.70 o
  10  -3   1     1061.14     1142.57     18.47 o
  11  -3   1      558.29      570.22     18.37 o
  12  -3   1        0.70        1.79      6.83 o
  13  -3   1        4.52        9.25      7.90 o
  14  -3   1       23.30       30.36     10.67 o
  15  -3   1       20.35       15.77     11.24 o
 -15  -2   1       34.35       38.97     10.67 o
 -14  -2   1        4.89        8.44      8.30 o
 -13  -2   1      338.39      297.36     12.56 o
 -12  -2   1      296.79      305.22     14.62 o
 -11  -2   1       78.79       69.88      8.50 o
 -10  -2   1      361.16      358.78     11.49 o
  -9  -2   1      102.92       91.09      6.60 o
  -8  -2   1       75.31       63.47      6.26 o
  -7  -2   1     1478.86     1547.09     17.82 o
  -6  -2   1     5751.14     6288.25     33.52 o
  -5  -2   1      573.12      510.35     17.21 o
  -4  -2   1        9.24        7.66      6.41 o
  -3  -2   1     3908.86     3476.83     23.09 o
  -2  -2   1     4753.20     4563.86     56.32 o
  -1  -2   1     8880.76     8450.90     13.86 o
   0  -2   1    11198.65    11291.97     10.33 o
   1  -2   1     1060.89      922.05      5.98 o
   2  -2   1     9235.56     9213.50     38.42 o
   3  -2   1     3356.26     3361.52     43.33 o
   4  -2   1     1726.14     1919.92     14.52 o
   5  -2   1     3185.65     3229.80     31.68 o
   6  -2   1       12.71        6.31      4.06 o
   7  -2   1        2.93       10.23      3.60 o
   8  -2   1      519.27      536.87      8.74 o
   9  -2   1      252.79      216.98      6.87 o
  10  -2   1      964.59      995.65     12.91 o
  11  -2   1       89.33       79.12      9.22 o
  12  -2   1        7.02       26.15      6.97 o
  13  -2   1      119.24      147.14     11.55 o
  14  -2   1       11.36       23.32      9.79 o
  15  -2   1        9.81        9.01      9.29 o
 -16  -1   1       14.84       13.95     16.53 o
 -15  -1   1       45.38       39.23      9.13 o
 -14  -1   1       46.79       64.45     11.40 o
 -13  -1   1      109.09      125.81      9.82 o
 -12  -1   1       44.62       39.96      6.39 o
 -11  -1   1        0.86        9.34      4.03 o
 -10  -1   1      971.26     1098.55     16.21 o
  -9  -1   1        0.00        1.05      4.89 o
  -8  -1   1        3.46        7.00      2.71 o
  -7  -1   1       31.13       16.44      3.24 o
  -6  -1   1       42.69       29.92      2.42 o
  -5  -1   1      191.74      162.34      3.89 o
  -4  -1   1     3665.08     3853.00     27.83 o
  -3  -1   1    15121.71    14165.17     37.61 o
  -2  -1   1        0.37        7.18      3.50 o
  -1  -1   1    27287.91    20883.65    223.43 o
   0  -1   1    30263.89    25649.59      0.45 o
   1  -1   1      793.71      874.88     25.22 o
   2  -1   1     8864.39     8281.32    110.83 o
   3  -1   1      702.02      665.55      5.98 o
   4  -1   1      655.41      597.16     11.33 o
   5  -1   1       56.59       64.26      7.90 o
   6  -1   1      396.83      357.00      6.55 o
   7  -1   1       39.67       31.43      6.56 o
   8  -1   1      214.10      234.07      6.02 o
   9  -1   1      361.00      413.69      9.72 o
  10  -1   1        2.03        3.65      4.27 o
  11  -1   1      254.27      263.88     16.46 o
  12  -1   1        0.03        6.69      8.95 o
  13  -1   1      426.81      495.84     35.56 o
  14  -1   1       13.40       18.42      9.52 o
  15  -1   1        1.83        2.77      9.08 o
 -16   0   1       66.90       67.08     16.26 o
 -15   0   1       37.13       47.16     13.52 o
 -14   0   1      115.18       88.46     10.30 o
 -13   0   1       12.46        9.39      6.88 o
 -12   0   1       71.41       88.53     12.40 o
 -11   0   1      178.97      202.00     10.95 o
 -10   0   1      206.48      200.35      6.02 o
  -9   0   1      431.88      441.19     11.49 o
  -8   0   1       10.96       18.05      4.39 o
  -7   0   1        2.02        1.49      4.46 o
  -6   0   1      989.12      999.35     20.29 o
  -5   0   1      238.16      240.84      4.86 o
  -4   0   1     1655.26     1641.35     39.77 o
  -3   0   1      137.48      160.26      3.09 o
  -2   0   1     1104.16     1212.73      4.48 o
  -1   0   1      165.16      307.67      0.94 o
   1   0   1      329.05      280.74      5.67 o
   2   0   1    21919.90    20522.03     21.92 o
   3   0   1      173.70      156.68      4.77 o
   4   0   1     2275.28     2001.49      6.72 o
   5   0   1      336.99      330.32      7.07 o
   6   0   1      559.57      524.14     10.53 o
   7   0   1      126.33      130.85      5.04 o
   8   0   1       44.90       66.65      4.53 o
   9   0   1      138.97      155.94      6.07 o
  10   0   1      101.31      130.25      5.87 o
  11   0   1      888.91      930.08     20.07 o
  12   0   1       38.03       91.93      8.85 o
  13   0   1        2.03        4.75      9.06 o
  14   0   1      460.60      557.77     26.48 o
  15   0   1        7.95       17.70     13.93 o
 -16   1   1       16.63       11.25     14.67 o
 -15   1   1       11.99        8.98      9.98 o
 -14   1   1      230.16      278.31     16.80 o
 -13   1   1        0.24        2.27      7.36 o
 -12   1   1        7.37        4.26      7.15 o
 -11   1   1      500.48      515.54     11.73 o
 -10   1   1      520.75      557.66      9.88 o
  -9   1   1      205.45      253.07      7.62 o
  -8   1   1      598.66      570.28      7.86 o
  -7   1   1     1035.11     1050.45     10.03 o
  -6   1   1       76.42       59.66      2.39 o
  -5   1   1      128.83      143.80      3.09 o
  -4   1   1     1528.79     1355.56     21.49 o
  -3   1   1     1360.84     1292.72     12.84 o
  -2   1   1       30.47       15.69     24.71 o
  -1   1   1    47194.62    40063.09    573.75 o
   0   1   1    24263.65    21882.95    102.15 o
   1   1   1     3702.02     3417.19      7.65 o
   2   1   1    11476.77    11517.71     30.80 o
   3   1   1      519.61      503.03      8.80 o
   4   1   1      561.99      506.21     13.34 o
   5   1   1      232.33      239.88      5.28 o
   6   1   1      533.41      651.96     13.76 o
   7   1   1      630.81      669.76     10.99 o
   8   1   1      412.03      392.09     11.69 o
   9   1   1       81.10       96.49      5.63 o
  10   1   1       83.67       66.00      7.98 o
  11   1   1      775.95      820.72     17.42 o
  12   1   1       72.36       78.02     11.29 o
  13   1   1       71.43       89.53     10.97 o
  14   1   1       17.39       40.11     11.94 o
  15   1   1       97.52       61.79     11.95 o
 -16   2   1       29.89       49.58     19.70 o
 -15   2   1      128.44      126.08     15.09 o
 -14   2   1        1.71        4.73      7.52 o
 -13   2   1      247.86      288.59     22.86 o
 -12   2   1      142.32      125.62     10.41 o
 -11   2   1        7.42        8.29      5.33 o
 -10   2   1       13.96       19.05      3.59 o
  -9   2   1       23.75       19.99      2.26 o
  -8   2   1       13.04       13.87      2.07 o
  -7   2   1      478.14      571.32      6.63 o
  -6   2   1     2859.29     2922.68     14.74 o
  -5   2   1     2500.99     2543.78     19.24 o
  -4   2   1      161.09      173.18      4.20 o
  -3   2   1    41809.28    40564.10    248.14 o
  -2   2   1      650.32      830.74     26.81 o
  -1   2   1       10.71        7.22      1.53 o
   0   2   1     3023.86     2616.57     17.15 o
   1   2   1     6327.01     5733.36     24.14 o
   2   2   1      603.74      542.16      4.34 o
   3   2   1      242.50      309.18     12.69 o
   4   2   1      119.39       96.98      2.38 o
   5   2   1      666.60      695.90      7.95 o
   6   2   1       59.42       43.01      4.62 o
   7   2   1      198.04      261.52      7.31 o
   8   2   1       10.69       14.08      4.10 o
   9   2   1      108.42       91.44      6.69 o
  10   2   1      376.46      338.41      9.10 o
  11   2   1      890.58      889.55     22.57 o
  12   2   1       42.19       48.32      9.90 o
  13   2   1        7.47       15.96      9.23 o
  14   2   1       11.54       13.70     10.66 o
  15   2   1       15.04       18.11     10.83 o
 -16   3   1       36.73       42.00     20.40 o
 -15   3   1        5.22        7.70     16.59 o
 -14   3   1        2.14       19.04     11.14 o
 -13   3   1      358.15      341.32     14.63 o
 -12   3   1       34.05       25.80      6.91 o
 -11   3   1        9.20       20.04      4.73 o
 -10   3   1      191.94      202.71      6.71 o
  -9   3   1      425.18      480.88     10.24 o
  -8   3   1      263.63      254.60      7.14 o
  -7   3   1      523.78      412.99      8.15 o
  -6   3   1      371.44      442.69     10.01 o
  -5   3   1      328.50      259.27      4.48 o
  -4   3   1      910.51      937.77      9.66 o
  -3   3   1      865.89      851.75      5.52 o
  -2   3   1     2170.28     2043.39      9.55 o
  -1   3   1      134.08      130.94      6.40 o
   0   3   1     5340.81     5566.45     47.19 o
   1   3   1        0.20        0.43      2.62 o
   2   3   1       31.55       51.22      3.38 o
   3   3   1     4508.41     4386.97     13.89 o
   4   3   1      997.24      972.02     18.40 o
   5   3   1      693.39      706.99     11.29 o
   6   3   1      198.43      232.65      9.24 o
   7   3   1      432.16      477.57      8.54 o
   8   3   1     1879.00     1993.26     13.05 o
   9   3   1       33.99       33.23      6.33 o
  10   3   1      252.58      266.37      8.33 o
  11   3   1       22.61       29.36      6.20 o
  12   3   1       87.37       83.25     13.61 o
  13   3   1        6.33       10.63      9.40 o
  14   3   1       41.41       28.90     11.42 o
  15   3   1       10.29       19.23     11.74 o
 -15   4   1        3.32       10.06     15.17 o
 -14   4   1        1.34        2.86      9.13 o
 -13   4   1        0.14        1.46      5.22 o
 -12   4   1        9.16        7.23      5.34 o
 -11   4   1       13.13       21.94      4.30 o
 -10   4   1      844.90      787.08     14.62 o
  -9   4   1      364.88      433.12      8.65 o
  -8   4   1       17.34       11.89      2.19 o
  -7   4   1      270.31      340.41      6.97 o
  -6   4   1      125.83      124.74      6.89 o
  -5   4   1        0.06        0.32      3.29 o
  -4   4   1        8.81       21.10      5.45 o
  -3   4   1       38.40       23.75      3.66 o
  -2   4   1      126.69       91.51      4.36 o
  -1   4   1       23.96       20.19      2.67 o
   0   4   1       57.49       86.65      9.87 o
   1   4   1      781.24      662.58      8.28 o
   2   4   1      144.86      104.57      8.00 o
   3   4   1      140.17       96.00      4.25 o
   4   4   1      989.48     1055.89      9.61 o
   5   4   1       18.55        9.48      2.90 o
   6   4   1       67.64       34.20      3.72 o
   7   4   1       13.44       15.32      4.37 o
   8   4   1       25.99       21.96      6.06 o
   9   4   1      358.80      407.82     12.59 o
  10   4   1        3.15        2.29      5.22 o
  11   4   1       60.32       34.17      6.63 o
  12   4   1       17.74        5.98      8.46 o
  13   4   1        0.54        3.79      9.43 o
  14   4   1        0.23        5.33     10.59 o
 -15   5   1       14.94       24.78     18.99 o
 -14   5   1        5.96       13.55     11.10 o
 -13   5   1       38.04       42.21      9.74 o
 -12   5   1       25.19       22.90      6.72 o
 -11   5   1       32.37       43.86      6.63 o
 -10   5   1      490.76      510.84     10.94 o
  -9   5   1      202.80      188.59      5.74 o
  -8   5   1      908.77      953.94     10.05 o
  -7   5   1      287.93      307.80      9.74 o
  -6   5   1       72.84       47.42      4.10 o
  -5   5   1      428.31      408.79     12.24 o
  -4   5   1      170.76      162.43      6.63 o
  -3   5   1     2633.24     2990.05     30.34 o
  -2   5   1     1918.66     2045.50     13.99 o
  -1   5   1      488.99      586.83      8.53 o
   0   5   1     3495.66     3236.63     33.17 o
   1   5   1     4732.80     4726.81     20.61 o
   2   5   1       44.11       56.60      7.15 o
   3   5   1     2616.52     2647.30     13.68 o
   4   5   1     2658.92     2793.60     23.64 o
   5   5   1      573.38      661.11     13.60 o
   6   5   1      752.22      764.97     14.14 o
   7   5   1     1093.27     1214.48     14.84 o
   8   5   1       97.87       94.03     10.16 o
   9   5   1        3.55       10.53      7.65 o
  10   5   1        5.05        5.65      5.79 o
  11   5   1        0.39        3.35      7.50 o
  12   5   1       10.39        0.56      7.74 o
  13   5   1        5.73       11.60     12.18 o
  14   5   1       62.45       74.52     18.61 o
 -15   6   1       17.22       44.51     16.69 o
 -14   6   1       22.18       35.63     15.21 o
 -13   6   1       10.15       15.27      7.92 o
 -12   6   1        0.43        3.20      5.53 o
 -11   6   1      258.98      239.12     13.65 o
 -10   6   1     1428.20     1458.98     23.01 o
  -9   6   1       32.54       27.53      4.01 o
  -8   6   1       41.55       30.71      4.36 o
  -7   6   1       48.44       43.03      4.88 o
  -6   6   1        0.01        0.68      6.86 o
  -5   6   1      291.14      305.67      8.95 o
  -4   6   1       46.54       76.84      3.77 o
  -3   6   1      190.45      215.44      4.78 o
  -2   6   1      895.41      852.82      8.79 o
  -1   6   1      355.20      353.87      5.47 o
   0   6   1     5137.62     5284.42     24.75 o
   1   6   1      361.34      376.02      6.06 o
   2   6   1     1360.74     1286.27      9.73 o
   3   6   1      305.92      390.40     14.54 o
   4   6   1       10.46       18.24      3.25 o
   5   6   1       16.48       11.88      3.73 o
   6   6   1       92.90       77.06      6.97 o
   7   6   1       15.88       14.14      6.13 o
   8   6   1       76.12       75.03      7.85 o
   9   6   1      166.42      165.87     14.29 o
  10   6   1       53.58       65.00      8.23 o
  11   6   1      142.69      148.80     14.59 o
  12   6   1        9.56       11.35      9.50 o
  13   6   1       15.02       34.27     14.38 o
  14   6   1        0.22        0.00     19.36 o
 -15   7   1        0.00        4.70     18.55 o
 -14   7   1        0.14        0.00     12.27 o
 -13   7   1      127.22      109.24     14.53 o
 -12   7   1        0.08        0.64      6.65 o
 -11   7   1       23.08       20.23      6.63 o
 -10   7   1        1.73        4.46      6.59 o
  -9   7   1      336.03      366.84     16.28 o
  -8   7   1      278.45      390.50     15.20 o
  -7   7   1        0.40       17.10      4.15 o
  -6   7   1       14.98        1.36      7.32 o
  -5   7   1       97.30      100.82      6.19 o
  -4   7   1     1092.91     1170.39     19.44 o
  -3   7   1      633.38      762.49     12.25 o
  -2   7   1      123.19      198.82      7.48 o
  -1   7   1      421.38      371.78      8.48 o
   0   7   1      487.74      594.62     13.35 o
   1   7   1     3146.77     3308.71     28.22 o
   2   7   1      224.00      183.01      9.87 o
   3   7   1       29.03       23.10      6.25 o
   4   7   1      137.05      103.39      7.36 o
   5   7   1      165.51      147.86      6.86 o
   6   7   1       21.60       14.86      7.36 o
   7   7   1       52.66       42.66      5.31 o
   8   7   1      261.80      212.10     10.79 o
   9   7   1      346.40      357.46     14.80 o
  10   7   1       11.04        9.77      7.39 o
  11   7   1        9.12        6.33     10.22 o
  12   7   1       87.32      108.92     15.04 o
  13   7   1       12.67       12.80     13.79 o
 -14   8   1       11.72        9.61     18.36 o
 -13   8   1       38.64       23.68     10.48 o
 -12   8   1        0.15        6.79      7.67 o
 -11   8   1        0.05        4.55      7.81 o
 -10   8   1       48.11       38.74      8.57 o
  -9   8   1        4.92        4.10      6.46 o
  -8   8   1       55.92       56.82      5.74 o
  -7   8   1      174.86      168.29      8.66 o
  -6   8   1        8.77       48.22      6.32 o
  -5   8   1       61.21       44.83      3.87 o
  -4   8   1       89.30       55.39      6.38 o
  -3   8   1       15.26       12.66      4.92 o
  -2   8   1      421.57      442.75     10.19 o
  -1   8   1     1204.46     1120.21     13.53 o
   0   8   1       25.55        9.34      3.79 o
   1   8   1      156.45      167.50      6.74 o
   2   8   1      641.19      672.99     11.09 o
   3   8   1       75.30       61.04      5.99 o
   4   8   1      560.03      563.20     13.81 o
   5   8   1        0.50        5.39      5.44 o
   6   8   1      318.58      282.09      9.13 o
   7   8   1      167.66      188.61     11.43 o
   8   8   1      172.29      164.73     12.48 o
   9   8   1      168.11      167.98     15.56 o
  10   8   1       23.40       24.58      8.49 o
  11   8   1        1.85        7.81      8.77 o
  12   8   1        8.41       20.50     13.11 o
 -14   9   1        7.20       12.39     22.95 o
 -13   9   1        0.57        4.56     11.11 o
 -12   9   1       14.99       10.41      8.91 o
 -11   9   1        0.13        6.51      8.64 o
 -10   9   1       30.95       26.92     10.25 o
  -9   9   1        1.05        3.22      8.20 o
  -8   9   1      145.50      141.12     17.34 o
  -7   9   1       10.51       11.88      5.15 o
  -6   9   1      153.99      181.97     10.49 o
  -5   9   1     1637.26     1764.88     22.95 o
  -4   9   1      267.64      269.65      8.11 o
  -3   9   1        2.76        1.51      5.61 o
  -2   9   1      140.68      124.72      8.93 o
  -1   9   1      101.30       44.16      5.02 o
   0   9   1       44.88       44.21      4.60 o
   1   9   1     1235.70     1327.45     16.94 o
   2   9   1      128.45      141.22     10.77 o
   3   9   1        0.61        1.66      6.50 o
   4   9   1       15.41       14.73      5.71 o
   5   9   1       65.85       38.63      8.67 o
   6   9   1       67.43       72.93      8.87 o
   7   9   1        0.62        3.41      6.11 o
   8   9   1       27.69       23.11      8.16 o
   9   9   1      447.95      507.67     20.21 o
  10   9   1       11.00       11.70      9.43 o
  11   9   1        4.38        6.16     13.46 o
  12   9   1       20.66       16.30     15.54 o
 -13  10   1        0.12        7.00     12.78 o
 -12  10   1        8.71       13.06      9.57 o
 -11  10   1        9.99       18.92     10.17 o
 -10  10   1        3.04        3.93      8.53 o
  -9  10   1       24.86        6.20      8.21 o
  -8  10   1      301.10      279.20     15.65 o
  -7  10   1       12.68        7.05      8.60 o
  -6  10   1      233.33      230.37     11.48 o
  -5  10   1      190.44      178.73     11.23 o
  -4  10   1       38.76       30.35      4.20 o
  -3  10   1       15.00        6.72      5.71 o
  -2  10   1       21.14       23.40      6.27 o
  -1  10   1       12.08       12.08      7.86 o
   0  10   1     1360.32     1454.19     23.89 o
   1  10   1      254.81      258.98     11.09 o
   2  10   1      439.38      406.55     14.88 o
   3  10   1      216.53      201.40     11.34 o
   4  10   1       61.88       46.25      8.24 o
   5  10   1        1.55        3.12      8.00 o
   6  10   1        7.63        4.03      7.16 o
   7  10   1       91.90       97.13     13.66 o
   8  10   1       36.88       57.14     11.16 o
   9  10   1       51.27       47.49     12.36 o
  10  10   1        1.38        4.31     13.09 o
  11  10   1       82.56      102.54     18.64 o
 -12  11   1       40.58       32.43     11.07 o
 -11  11   1       11.70       22.40     11.74 o
 -10  11   1       58.54       55.57     12.41 o
  -9  11   1       68.60       68.59     11.07 o
  -8  11   1       47.62       38.75     12.81 o
  -7  11   1       19.18        2.95      8.52 o
  -6  11   1        0.18        1.21      6.41 o
  -5  11   1        5.81        4.12      7.04 o
  -4  11   1       56.36       75.75     11.98 o
  -3  11   1       15.47       16.40      8.04 o
  -2  11   1       18.43       27.87      9.10 o
  -1  11   1       39.47       36.23      8.28 o
   0  11   1       18.46       15.29      6.56 o
   1  11   1      347.56      324.35     14.59 o
   2  11   1      142.75      117.87     11.40 o
   3  11   1       34.31       37.38      9.10 o
   4  11   1       56.45       40.16      8.83 o
   5  11   1        7.27        6.60      7.52 o
   6  11   1       67.91       53.07     10.37 o
   7  11   1      211.90      166.88     14.77 o
   8  11   1        0.08        0.56     10.22 o
   9  11   1       19.01       14.77      9.99 o
  10  11   1        0.59        6.27     14.23 o
 -11  12   1       37.09       10.14     11.73 o
 -10  12   1       14.85       18.97     12.73 o
  -9  12   1        1.96        6.28     10.86 o
  -8  12   1        9.26       12.21     10.30 o
  -7  12   1       15.64        5.52      8.53 o
  -6  12   1       32.63       35.44     12.95 o
  -5  12   1        0.97        4.11      8.23 o
  -4  12   1        6.57        2.88      9.30 o
  -3  12   1      117.88      127.83     19.67 o
  -2  12   1        6.48        7.18      9.70 o
  -1  12   1       59.17       48.76      8.46 o
   0  12   1        7.78        7.17      7.67 o
   1  12   1      560.32      617.52     22.23 o
   2  12   1       28.02       20.41      8.43 o
   3  12   1      170.50      157.95     12.34 o
   4  12   1       41.06       47.69      9.95 o
   5  12   1       25.83       15.99      8.75 o
   6  12   1       48.77       21.02     11.20 o
   7  12   1       58.25       49.84     14.93 o
   8  12   1       74.46      104.08     16.79 o
   9  12   1        8.05        3.05     14.44 o
 -10  13   1        3.19        5.10     11.57 o
  -9  13   1        1.18        4.05     10.97 o
  -8  13   1       16.38        4.44     13.10 o
  -7  13   1       15.81       20.57     13.42 o
  -6  13   1       19.44       24.97     14.38 o
  -5  13   1      191.33      160.31     20.68 o
  -4  13   1       41.85       16.25     10.98 o
  -3  13   1        4.77        4.59      8.91 o
  -2  13   1        6.12        2.25      9.25 o
  -1  13   1        6.13        6.39      9.39 o
   0  13   1        3.63        3.32      8.69 o
   1  13   1       50.55       37.69      9.89 o
   2  13   1       40.32       30.38      9.29 o
   3  13   1        1.52        4.15      9.04 o
   4  13   1       36.38       37.50     11.87 o
   5  13   1      110.19       63.55     12.69 o
   6  13   1       10.83       10.75     12.31 o
   7  13   1      289.91      348.64     25.66 o
  -8  14   1       20.71       50.12     17.02 o
  -7  14   1       34.02       51.21     16.81 o
  -6  14   1       20.98       17.93     16.04 o
  -5  14   1        0.88        6.18     12.77 o
  -4  14   1        0.00        6.67     12.88 o
  -3  14   1       15.18       16.75     13.00 o
  -2  14   1        2.87        3.96     10.26 o
  -1  14   1        5.69        9.81     11.14 o
   0  14   1       90.88       73.40     13.91 o
   1  14   1        8.78        2.64     10.19 o
   2  14   1       33.90       33.55     12.22 o
   3  14   1        3.26        5.95      9.75 o
   4  14   1       24.52       18.16     11.12 o
   5  14   1        2.76        8.35     12.69 o
   6  14   1        1.79        0.00     14.49 o
  -6  15   1        1.19        8.57     15.15 o
  -5  15   1       33.61       17.14     15.82 o
  -4  15   1        0.24        5.17     15.63 o
  -3  15   1       22.56       17.81     13.20 o
  -2  15   1       10.28       14.56     14.78 o
  -1  15   1       12.51        5.75     11.34 o
   0  15   1        0.88        7.24     10.75 o
   1  15   1        5.67        3.95     10.99 o
   2  15   1       40.94       52.72     16.28 o
   3  15   1        0.06        7.59     13.00 o
  -3 -16   2        6.30        6.87     22.81 o
  -2 -16   2        0.22        6.76     15.50 o
  -1 -16   2        2.38        6.65     12.39 o
   0 -16   2       79.30       63.61     17.05 o
   1 -16   2       93.88       77.86     20.76 o
   2 -16   2      242.51      287.30     30.98 o
   3 -16   2       22.14       30.23     15.96 o
   4 -16   2       84.83       83.57     21.67 o
   5 -16   2        3.90        0.00     38.32 o
  -5 -15   2        4.55        8.05     14.68 o
  -4 -15   2       63.99       87.03     15.27 o
  -3 -15   2       19.54       10.33     13.06 o
  -2 -15   2       40.66       30.11     13.22 o
  -1 -15   2        8.02        3.55     12.91 o
   0 -15   2        8.93        4.58     10.12 o
   1 -15   2       19.76       22.54     11.72 o
   2 -15   2       37.43       46.30     13.60 o
   3 -15   2        3.37       10.51     11.82 o
   4 -15   2        1.13        1.70     13.63 o
   5 -15   2        0.34        5.95     15.87 o
   6 -15   2       18.36        6.97     14.46 o
   7 -15   2       19.97       11.55     15.26 o
  -7 -14   2       16.75       17.32     13.26 o
  -6 -14   2       42.41       32.37     12.83 o
  -5 -14   2       46.16       33.51     10.97 o
  -4 -14   2        0.09        0.56     10.40 o
  -3 -14   2      122.93      151.74     15.97 o
  -2 -14   2       12.00        4.83     10.54 o
  -1 -14   2        0.05        4.89     10.07 o
   0 -14   2       32.85       27.76      9.94 o
   1 -14   2      155.40      137.14     14.27 o
   2 -14   2      245.30      229.03     17.95 o
   3 -14   2        0.24       18.78     11.23 o
   4 -14   2       31.42       44.77     10.72 o
   5 -14   2      148.76      149.83     13.88 o
   6 -14   2      145.93      144.57     19.41 o
   7 -14   2       15.68       16.42     14.57 o
   8 -14   2       34.49       13.81     12.94 o
   9 -14   2        0.11       16.19     13.90 o
  -9 -13   2       33.96       16.07     12.71 o
  -8 -13   2        1.73        3.32      9.59 o
  -7 -13   2       86.63       87.59     14.09 o
  -6 -13   2        3.31        3.29      8.88 o
  -5 -13   2        3.30        5.34      9.85 o
  -4 -13   2       24.47        9.97      8.67 o
  -3 -13   2       52.76       35.27      7.48 o
  -2 -13   2        3.19        8.40      7.21 o
  -1 -13   2        8.64        9.80      7.60 o
   0 -13   2      387.31      418.51     22.24 o
   1 -13   2      415.52      434.80     17.58 o
   2 -13   2       49.75       73.23     13.28 o
   3 -13   2      189.73      205.45     16.05 o
   4 -13   2        9.65        8.29      7.77 o
   5 -13   2       12.30       11.53      7.93 o
   6 -13   2        0.06        4.36     10.02 o
   7 -13   2        1.54        0.96     11.09 o
   8 -13   2       15.10       12.70     10.50 o
   9 -13   2        1.27       13.66     12.04 o
  10 -13   2        6.02        5.25     11.68 o
 -10 -12   2        2.00       11.65     14.23 o
  -9 -12   2        0.05        8.97     10.19 o
  -8 -12   2      139.38      154.72     15.03 o
  -7 -12   2       86.70       98.00     25.05 o
  -6 -12   2       31.75       35.85      8.44 o
  -5 -12   2       58.93       69.06     14.21 o
  -4 -12   2       84.75       74.10      9.35 o
  -3 -12   2       34.67       30.02      8.04 o
  -2 -12   2      648.10      695.11     20.27 o
  -1 -12   2      356.35      358.37     16.29 o
   0 -12   2        0.47        6.99      6.69 o
   1 -12   2        3.91        9.44      7.18 o
   2 -12   2       54.87       39.12      9.62 o
   3 -12   2       13.03       12.90      7.97 o
   4 -12   2        9.51       16.25      7.31 o
   5 -12   2       41.74       29.85      8.18 o
   6 -12   2        5.25        3.34      7.81 o
   7 -12   2       26.87        9.56     10.39 o
   8 -12   2       37.25       53.89     13.84 o
   9 -12   2       51.78       31.95     14.27 o
  10 -12   2        6.54        8.95     10.36 o
  11 -12   2       18.20       18.29     12.15 o
 -11 -11   2        4.90       14.75     12.28 o
 -10 -11   2        0.82       12.61     11.43 o
  -9 -11   2       45.73       60.21     12.08 o
  -8 -11   2      134.19      154.50     12.85 o
  -7 -11   2        3.41       17.43      7.92 o
  -6 -11   2        0.50       14.42      8.74 o
  -5 -11   2       57.56       68.95      6.54 o
  -4 -11   2      110.98      138.14     12.31 o
  -3 -11   2      579.02      649.22     20.30 o
  -2 -11   2      545.62      573.06     19.45 o
  -1 -11   2       91.34       48.85      7.15 o
   0 -11   2     1110.97     1290.63     23.23 o
   1 -11   2      478.30      471.01     11.09 o
   2 -11   2       46.33       42.91      7.00 o
   3 -11   2       41.18       48.25     11.53 o
   4 -11   2      205.75      268.40     14.34 o
   5 -11   2      214.66      210.34     12.94 o
   6 -11   2        5.28        7.77      6.99 o
   7 -11   2       48.74       34.98     11.48 o
   8 -11   2       85.87      102.32     19.76 o
   9 -11   2        7.10        9.66     11.34 o
  10 -11   2       25.92       43.43     11.24 o
  11 -11   2        5.48       11.23     11.24 o
  12 -11   2        1.32       10.21     11.88 o
 -12 -10   2       48.06       79.07     15.63 o
 -11 -10   2        0.00        7.00     11.83 o
 -10 -10   2        4.58        2.05      9.35 o
  -9 -10   2        0.10        6.45      8.92 o
  -8 -10   2      280.78      250.76     13.20 o
  -7 -10   2      131.73      132.89     12.82 o
  -6 -10   2        8.99        6.83      7.32 o
  -5 -10   2      133.46      156.26      9.42 o
  -4 -10   2       16.88       19.97      6.00 o
  -3 -10   2        0.47        8.30      5.61 o
  -2 -10   2      144.27      135.99     11.61 o
  -1 -10   2       71.23       54.68     10.94 o
   0 -10   2      168.65      158.32      8.96 o
   1 -10   2       28.62       24.53      6.56 o
   2 -10   2       34.83       50.25      6.51 o
   3 -10   2      194.40      215.63     17.18 o
   4 -10   2      655.32      716.60     21.62 o
   5 -10   2        2.20        7.44      5.39 o
   6 -10   2      279.72      288.36     15.53 o
   7 -10   2      121.63      130.00     10.97 o
   8 -10   2      112.79      113.03     11.18 o
   9 -10   2      613.30      646.26     25.92 o
  10 -10   2        9.64       14.75     11.01 o
  11 -10   2       24.32       25.31     10.44 o
  12 -10   2       63.81       97.47     14.93 o
  13 -10   2        9.60       13.96     10.62 o
 -13  -9   2       18.28       11.17     13.35 o
 -12  -9   2        1.31       12.99     10.59 o
 -11  -9   2        0.15        4.78     11.11 o
 -10  -9   2       75.00       68.28     10.47 o
  -9  -9   2        2.23        4.77     10.49 o
  -8  -9   2      147.54      177.80     15.41 o
  -7  -9   2     1475.68     1478.75     22.59 o
  -6  -9   2       12.96       16.02      5.94 o
  -5  -9   2      153.61      114.46      7.12 o
  -4  -9   2       47.98       48.78      6.50 o
  -3  -9   2      361.75      367.24     14.72 o
  -2  -9   2      608.72      645.82     16.66 o
  -1  -9   2      328.97      288.25      9.12 o
   0  -9   2        7.64       13.72      4.14 o
   1  -9   2     1091.82     1122.53     17.94 o
   2  -9   2       45.21       34.62      5.22 o
   3  -9   2     2232.75     2390.01     24.06 o
   4  -9   2        0.10        5.77      5.21 o
   5  -9   2       97.90      100.01      8.21 o
   6  -9   2      350.41      301.62     10.16 o
   7  -9   2        0.65        4.06      5.79 o
   8  -9   2      385.27      388.63     10.84 o
   9  -9   2       39.57       33.87     10.82 o
  10  -9   2      138.92      116.19     13.71 o
  11  -9   2        1.42        3.67     10.96 o
  12  -9   2        6.17       28.58      9.92 o
  13  -9   2       12.48       22.84     11.52 o
 -13  -8   2        7.08        6.98     11.59 o
 -12  -8   2        8.39        8.28     10.32 o
 -11  -8   2        0.42        5.98      9.56 o
 -10  -8   2        0.64        3.56      7.39 o
  -9  -8   2       23.20       41.08      6.82 o
  -8  -8   2      219.52      209.26     13.88 o
  -7  -8   2      408.28      417.60     12.09 o
  -6  -8   2      327.68      344.81     16.88 o
  -5  -8   2      183.32      198.69     11.65 o
  -4  -8   2        2.83        4.32      6.10 o
  -3  -8   2       48.45       62.81      5.45 o
  -2  -8   2     2717.20     2748.48     21.73 o
  -1  -8   2     1777.86     1700.76     16.51 o
   0  -8   2      117.49      134.31      4.78 o
   1  -8   2      740.85      654.88     10.90 o
   2  -8   2        8.73       23.91      3.79 o
   3  -8   2      510.23      550.85     13.17 o
   4  -8   2        0.15        1.48      7.94 o
   5  -8   2       83.06       87.06      5.37 o
   6  -8   2       79.15       62.97      5.35 o
   7  -8   2      294.74      303.44      9.16 o
   8  -8   2        3.05        5.86      4.82 o
   9  -8   2       13.32       13.19      9.24 o
  10  -8   2       62.74       71.80     13.94 o
  11  -8   2       61.20       64.04     13.60 o
  12  -8   2        7.02       14.88      9.33 o
  13  -8   2       28.85       64.39     12.99 o
  14  -8   2        2.74        8.34     12.02 o
 -14  -7   2       30.50       26.78     13.90 o
 -13  -7   2        0.61        1.59      9.67 o
 -12  -7   2        0.00        3.79      8.77 o
 -11  -7   2       39.91       49.41      8.51 o
 -10  -7   2        0.50       23.11      7.80 o
  -9  -7   2       39.43       33.60      6.91 o
  -8  -7   2      143.55      141.81     10.90 o
  -7  -7   2      100.79       79.10      6.14 o
  -6  -7   2        0.02        2.83      3.81 o
  -5  -7   2        0.06        2.41      4.86 o
  -4  -7   2      153.77      155.57     10.22 o
  -3  -7   2      580.15      599.15     15.07 o
  -2  -7   2       12.72       14.13      6.20 o
  -1  -7   2       20.22       25.38      3.24 o
   0  -7   2      201.55      175.57      8.98 o
   1  -7   2       81.57       77.44      6.65 o
   2  -7   2      324.03      272.95      5.04 o
   3  -7   2     2402.52     2454.72     23.48 o
   4  -7   2       35.02       37.08     10.37 o
   5  -7   2      167.18      182.21     10.94 o
   6  -7   2       45.82       65.44      2.52 o
   7  -7   2        0.26        4.56      3.01 o
   8  -7   2        9.97        2.06      5.24 o
   9  -7   2        0.99        1.86      4.00 o
  10  -7   2        6.77        5.33      7.34 o
  11  -7   2        4.39       11.04      7.68 o
  12  -7   2        0.08        3.08      8.52 o
  13  -7   2        0.31        5.20      9.06 o
  14  -7   2        0.00        3.50     10.40 o
 -14  -6   2       25.74        8.29     11.07 o
 -13  -6   2        1.41        4.83      9.07 o
 -12  -6   2       41.63       30.40      9.58 o
 -11  -6   2       64.72       49.56      7.10 o
 -10  -6   2        2.40        2.68      5.94 o
  -9  -6   2      225.61      290.82     11.85 o
  -8  -6   2      250.42      267.41      7.96 o
  -7  -6   2       16.63        9.93      9.34 o
  -6  -6   2      816.50      929.59     14.26 o
  -5  -6   2      211.07      223.66      8.04 o
  -4  -6   2      144.92       92.91      5.20 o
  -3  -6   2      642.28      654.69      7.80 o
  -2  -6   2      207.83      228.15      6.99 o
  -1  -6   2      290.16      335.14      3.83 o
   0  -6   2    10508.60    10022.79     36.37 o
   1  -6   2      322.88      304.83      9.22 o
   2  -6   2      297.48      186.04      2.88 o
   3  -6   2     1072.85     1171.51     13.64 o
   4  -6   2      125.61      153.12      4.93 o
   5  -6   2        3.19       11.26      2.70 o
   6  -6   2      261.64      279.88      9.41 o
   7  -6   2      294.15      335.32      5.99 o
   8  -6   2       92.56      104.25      3.43 o
   9  -6   2       14.35        5.93      3.64 o
  10  -6   2        0.03        6.75      6.23 o
  11  -6   2       16.57       15.35      7.96 o
  12  -6   2       21.57       25.22      8.20 o
  13  -6   2        3.18        5.22      8.83 o
  14  -6   2       35.25       38.66     11.13 o
  15  -6   2        3.29        6.34     14.28 o
 -15  -5   2        2.85       11.12     11.92 o
 -14  -5   2        1.80        4.16      8.09 o
 -13  -5   2        0.11        3.15      6.82 o
 -12  -5   2       68.22       60.06     10.37 o
 -11  -5   2      120.77      123.97     10.61 o
 -10  -5   2      354.77      352.84     10.58 o
  -9  -5   2       21.11       16.22      5.88 o
  -8  -5   2      133.04      136.46      7.32 o
  -7  -5   2      823.38      902.38     12.03 o
  -6  -5   2       14.79       60.20      9.08 o
  -5  -5   2     1465.21     1525.56     16.76 o
  -4  -5   2      913.01     1079.10      9.72 o
  -3  -5   2      993.43      987.18     16.90 o
  -2  -5   2      332.06      380.12      5.87 o
  -1  -5   2      278.17      288.24      5.90 o
   0  -5   2     1072.73     1164.39      7.66 o
   1  -5   2     1404.45     1347.62     10.50 o
   2  -5   2      131.61      130.89     14.79 o
   3  -5   2      940.78     1107.48     10.16 o
   4  -5   2     7530.05     7652.86     51.68 o
   5  -5   2       54.02       67.18      4.49 o
   6  -5   2       73.59      108.87      8.53 o
   7  -5   2       31.29       41.81      3.87 o
   8  -5   2       32.93       22.63      5.82 o
   9  -5   2       23.29       37.37      7.38 o
  10  -5   2       71.35       54.96      7.24 o
  11  -5   2       87.96      102.66      8.86 o
  12  -5   2        9.01       12.76      8.94 o
  13  -5   2       16.44        9.13      9.09 o
  14  -5   2       19.59       22.38     10.15 o
  15  -5   2       27.36       14.71     13.71 o
 -15  -4   2        5.39       11.84     10.11 o
 -14  -4   2        2.51        8.97      8.16 o
 -13  -4   2        6.68        6.46      9.37 o
 -12  -4   2       74.81       46.80      9.25 o
 -11  -4   2        3.35        3.97      6.04 o
 -10  -4   2      269.08      228.01     12.57 o
  -9  -4   2      299.67      314.85     10.48 o
  -8  -4   2        0.15        1.85      3.40 o
  -7  -4   2       48.25       49.40      5.09 o
  -6  -4   2      387.20      404.90      7.54 o
  -5  -4   2      743.18      855.54     15.28 o
  -4  -4   2      208.69      210.72     10.86 o
  -3  -4   2     1438.38     1586.36     13.67 o
  -2  -4   2        3.96        9.80     15.54 o
  -1  -4   2      872.12      912.35      8.82 o
   0  -4   2       13.32        0.69      4.95 o
   1  -4   2     3366.58     3380.51     12.65 o
   2  -4   2        5.82        9.55      2.53 o
   3  -4   2      511.84      484.90      6.87 o
   4  -4   2      194.31      218.83      6.05 o
   5  -4   2      331.90      288.85      8.01 o
   6  -4   2        0.11       16.46      4.77 o
   7  -4   2      253.15      284.02      6.06 o
   8  -4   2     1552.56     1625.56     22.75 o
   9  -4   2        1.33        2.22      3.97 o
  10  -4   2     1215.40     1268.80     19.24 o
  11  -4   2        0.31        3.43      6.97 o
  12  -4   2        5.23        8.50      8.39 o
  13  -4   2       45.30       61.65     11.20 o
  14  -4   2        4.28        2.98      9.96 o
  15  -4   2       23.58       19.74     10.69 o
 -15  -3   2       14.98       14.51      9.64 o
 -14  -3   2        0.83       13.61      8.52 o
 -13  -3   2       28.68       33.52      7.73 o
 -12  -3   2       63.41       57.95      7.98 o
 -11  -3   2        5.69       20.55      5.35 o
 -10  -3   2      751.13      830.85     15.50 o
  -9  -3   2       14.33        5.11      4.01 o
  -8  -3   2      882.93      928.06     12.64 o
  -7  -3   2     1104.46     1280.70      9.74 o
  -6  -3   2     1984.39     2210.27     13.21 o
  -5  -3   2     3204.96     3235.30     35.32 o
  -4  -3   2        8.09        7.75      1.87 o
  -3  -3   2       25.56       26.72      4.06 o
  -2  -3   2       12.92       11.51      9.02 o
  -1  -3   2     3252.25     3301.63     15.67 o
   0  -3   2      133.64      192.04     23.62 o
   1  -3   2     4355.96     4433.57     41.33 o
   2  -3   2     2572.18     2503.97     32.60 o
   3  -3   2     5307.48     5314.72     76.63 o
   4  -3   2       45.39       52.54      2.46 o
   5  -3   2      189.32      174.21      4.11 o
   6  -3   2      773.08      855.55      8.32 o
   7  -3   2     4507.60     4817.73     30.68 o
   8  -3   2       84.66       98.77      8.62 o
   9  -3   2       53.80       68.59      4.83 o
  10  -3   2      408.43      371.94     10.18 o
  11  -3   2       59.07       51.12      7.67 o
  12  -3   2        1.25        8.75      7.34 o
  13  -3   2       84.27      122.14     22.19 o
  14  -3   2       42.18       26.99     11.00 o
  15  -3   2        8.21        8.16     10.81 o
 -16  -2   2       35.03       31.11     17.08 o
 -15  -2   2       32.80       38.40     10.36 o
 -14  -2   2        3.86        5.57      8.48 o
 -13  -2   2       54.15       44.09      7.08 o
 -12  -2   2       10.45       10.14      5.51 o
 -11  -2   2      380.00      434.06     15.02 o
 -10  -2   2     1493.52     1431.52     23.47 o
  -9  -2   2       99.57      121.24      4.64 o
  -8  -2   2       37.53       41.06      5.70 o
  -7  -2   2      342.88      409.02     10.79 o
  -6  -2   2      679.71      781.55      8.10 o
  -5  -2   2     3050.19     3165.71     25.08 o
  -4  -2   2     1071.00      973.24      6.75 o
  -3  -2   2    29309.33    29488.27    189.92 o
  -2  -2   2     1172.08      886.90     11.10 o
  -1  -2   2     2108.46     2720.91      9.42 o
   0  -2   2     1895.16     1743.70     14.62 o
   1  -2   2      436.83      306.80     10.92 o
   2  -2   2       43.64       61.85     18.92 o
   3  -2   2     1435.89     1393.80      9.71 o
   4  -2   2      603.84      630.14      6.68 o
   5  -2   2       12.80        8.84      5.19 o
   6  -2   2       64.88       78.19      3.57 o
   7  -2   2     1181.29     1373.87     16.42 o
   8  -2   2       58.53       50.46      8.99 o
   9  -2   2      719.23      741.85     11.03 o
  10  -2   2     1359.18     1409.98     15.61 o
  11  -2   2        1.88        9.41      6.43 o
  12  -2   2      216.56      238.42     13.06 o
  13  -2   2       81.22       70.28     10.46 o
  14  -2   2       12.71       16.44      9.42 o
  15  -2   2        2.55       14.98     11.35 o
 -16  -1   2        5.67        4.28     10.50 o
 -15  -1   2       40.31       55.48      9.92 o
 -14  -1   2       67.03       75.60      9.78 o
 -13  -1   2       46.52       57.95     10.16 o
 -12  -1   2      104.15      111.74     14.62 o
 -11  -1   2       70.91       45.57      5.01 o
 -10  -1   2       27.78       22.85      5.38 o
  -9  -1   2        9.26        4.85      4.46 o
  -8  -1   2      876.62      986.02     10.45 o
  -7  -1   2     3077.17     3393.56     23.88 o
  -6  -1   2     3431.68     3471.44     27.10 o
  -5  -1   2      868.06      956.73      7.28 o
  -4  -1   2     6476.70     6348.01     62.89 o
  -3  -1   2     1413.16     1426.64     12.05 o
  -2  -1   2       37.12       40.50      8.32 o
  -1  -1   2    19035.04    16654.47    147.12 o
   0  -1   2     3738.53     2400.52     18.08 o
   1  -1   2     7595.47     7592.12     21.47 o
   2  -1   2     2013.03     1679.09      8.82 o
   3  -1   2      299.16      276.19      4.92 o
   4  -1   2       23.11       39.89      2.49 o
   5  -1   2      785.36      784.02     18.74 o
   6  -1   2      393.21      408.31      6.62 o
   7  -1   2      129.43      106.36      7.47 o
   8  -1   2      234.62      237.82      7.45 o
   9  -1   2        4.28        7.05      3.64 o
  10  -1   2       15.13       18.68      8.24 o
  11  -1   2       48.90       37.69      6.71 o
  12  -1   2      166.01      159.43     16.06 o
  13  -1   2      282.15      326.67     21.68 o
  14  -1   2       61.59       62.11     12.80 o
  15  -1   2       39.62       41.97     12.63 o
 -16   0   2       36.93       59.03     18.52 o
 -15   0   2        0.04        4.75     10.65 o
 -14   0   2       63.83       65.42      9.88 o
 -13   0   2       34.65       47.80     12.08 o
 -12   0   2        1.86        2.27      6.73 o
 -11   0   2      265.16      305.44      6.22 o
 -10   0   2      386.11      368.19      7.38 o
  -9   0   2      150.17      178.56      7.97 o
  -8   0   2       62.23       66.28      3.64 o
  -7   0   2      593.21      599.82      8.36 o
  -6   0   2      617.49      558.45      4.98 o
  -5   0   2        2.43        1.80      2.25 o
  -4   0   2     2725.32     2571.13     15.99 o
  -3   0   2     1069.20     1032.79     11.66 o
  -2   0   2    16472.82    16099.06     25.88 o
  -1   0   2       64.10       12.39      1.35 o
   0   0   2       21.32       36.27     45.15 o
   1   0   2       12.25        3.87      2.11 o
   2   0   2     3195.53     3898.63     45.16 o
   3   0   2      927.23      936.62      4.84 o
   4   0   2     1365.41     1329.52      9.88 o
   5   0   2        4.17        7.60      1.79 o
   6   0   2     1012.96     1012.91     15.55 o
   7   0   2       29.46       25.77      4.03 o
   8   0   2      431.09      435.82     10.34 o
   9   0   2       19.69       18.38      3.65 o
  10   0   2     1265.23     1388.78     23.90 o
  11   0   2      367.09      433.90     14.52 o
  12   0   2       63.59       81.37     11.77 o
  13   0   2       65.84      103.97     11.60 o
  14   0   2       13.55       16.05     10.19 o
  15   0   2        6.25       11.76     13.76 o
 -16   1   2       98.83       85.69     21.05 o
 -15   1   2        3.23        3.54      9.54 o
 -14   1   2       48.65       39.07      7.34 o
 -13   1   2       33.45       33.47      6.14 o
 -12   1   2       51.92       58.80      6.62 o
 -11   1   2      140.46      143.47      8.01 o
 -10   1   2      119.44      120.57      6.09 o
  -9   1   2      346.03      363.03      6.90 o
  -8   1   2      299.24      279.79      6.66 o
  -7   1   2       97.51      100.41      3.70 o
  -6   1   2     1276.34     1419.65     12.42 o
  -5   1   2       17.63       35.97      2.46 o
  -4   1   2     2208.22     2290.85     20.54 o
  -3   1   2     2399.50     2294.91     15.49 o
  -2   1   2      407.35      229.81     11.23 o
  -1   1   2     6304.06     4652.26      8.70 o
   0   1   2    25123.68    25488.71     40.30 o
   1   1   2    14806.64    14275.15     39.70 o
   2   1   2        9.94       57.89     34.39 o
   3   1   2     2341.22     2485.63     19.34 o
   4   1   2      395.70      312.73      8.59 o
   5   1   2       14.37       14.33      2.13 o
   6   1   2     4926.92     5036.16     28.42 o
   7   1   2      152.26      121.27     10.83 o
   8   1   2      318.32      375.20      9.27 o
   9   1   2        3.46        6.12      4.51 o
  10   1   2     2696.48     2893.72     31.65 o
  11   1   2       79.76      100.52      9.71 o
  12   1   2      210.67      194.38     14.64 o
  13   1   2      133.17       93.63     13.72 o
  14   1   2       10.41       22.71     10.58 o
  15   1   2        1.52        0.12      9.89 o
 -16   2   2       11.31       23.84     19.60 o
 -15   2   2       14.52       22.12     14.89 o
 -14   2   2       98.59       94.37     14.62 o
 -13   2   2      116.52      131.11      8.11 o
 -12   2   2       23.38       44.55      9.25 o
 -11   2   2      814.79      828.41     10.61 o
 -10   2   2        5.41        8.74      2.86 o
  -9   2   2       17.33       30.44      5.33 o
  -8   2   2        1.65        1.65      1.46 o
  -7   2   2      156.59       95.08      3.96 o
  -6   2   2     6787.77     7092.89     39.84 o
  -5   2   2     5188.36     5390.09     31.29 o
  -4   2   2    11582.85    11501.79     33.80 o
  -3   2   2    11001.71    10535.73     58.60 o
  -2   2   2      225.15      250.94     20.04 o
  -1   2   2    14377.87    14143.50     70.05 o
   0   2   2     1738.43     1477.85      8.05 o
   1   2   2     6081.56     6152.63     36.42 o
   2   2   2      209.13      300.31     25.64 o
   3   2   2     3632.57     3627.71     20.01 o
   4   2   2        5.91       12.56      7.97 o
   5   2   2      214.34      201.67      4.63 o
   6   2   2       83.02       52.62      4.63 o
   7   2   2     2884.69     3003.83     25.50 o
   8   2   2       22.85       25.91      4.16 o
   9   2   2       10.08       15.09      3.87 o
  10   2   2       13.16       15.86      6.77 o
  11   2   2      215.65      232.17      9.96 o
  12   2   2       28.22       27.34     12.24 o
  13   2   2       29.44       23.84     10.51 o
  14   2   2        2.54        4.62      9.71 o
  15   2   2       23.76       22.62     11.21 o
 -16   3   2      150.92      210.29     28.79 o
 -15   3   2       31.82       45.62     18.61 o
 -14   3   2       54.85       47.77      9.58 o
 -13   3   2        5.21        7.67      7.47 o
 -12   3   2        1.19       10.81      2.58 o
 -11   3   2       64.45       66.02      6.15 o
 -10   3   2      214.80      266.11      8.37 o
  -9   3   2      111.92      133.03      7.35 o
  -8   3   2      158.97      138.02      4.81 o
  -7   3   2       32.43       26.74      5.03 o
  -6   3   2       37.44       69.06      5.53 o
  -5   3   2      386.46      456.17      8.58 o
  -4   3   2     1186.38     1357.78     23.97 o
  -3   3   2    12137.36    11827.61     48.46 o
  -2   3   2     5690.39     5978.28     24.07 o
  -1   3   2    15456.25    15436.13     78.11 o
   0   3   2    11374.75    11752.92    121.84 o
   1   3   2        4.35        1.70      3.71 o
   2   3   2      206.65      289.22      6.03 o
   3   3   2      784.88      737.74     15.18 o
   4   3   2      145.23      126.13      2.98 o
   5   3   2     7369.75     7525.81     40.48 o
   6   3   2      608.09      793.30     12.94 o
   7   3   2       87.06       83.10      4.04 o
   8   3   2       52.67       44.03      6.59 o
   9   3   2       53.78       76.79      6.68 o
  10   3   2       45.19       33.36      7.80 o
  11   3   2       17.46       18.98      8.30 o
  12   3   2        0.00        5.91      9.27 o
  13   3   2        1.40        0.79      9.82 o
  14   3   2        0.00        3.04     10.18 o
 -16   4   2       37.77       48.70     22.81 o
 -15   4   2       43.07       52.90     19.91 o
 -14   4   2        1.66        8.92     14.11 o
 -13   4   2      102.62      124.07     10.15 o
 -12   4   2       14.81        7.87      6.76 o
 -11   4   2       27.41       12.72      4.64 o
 -10   4   2      218.37      213.98      6.78 o
  -9   4   2       52.66       77.11      5.36 o
  -8   4   2      151.34      191.61      9.18 o
  -7   4   2      632.30      603.40      7.06 o
  -6   4   2     2958.27     3014.01     14.76 o
  -5   4   2        8.48       19.15      2.18 o
  -4   4   2       21.07       32.11      3.00 o
  -3   4   2      583.96      462.27      4.63 o
  -2   4   2     3062.69     2939.18     16.76 o
  -1   4   2       32.21       26.78      3.31 o
   0   4   2     7394.38     7381.69     21.81 o
   1   4   2       82.90       47.75      4.54 o
   2   4   2       63.38       36.66      2.58 o
   3   4   2      354.41      513.78      7.46 o
   4   4   2       11.84       24.22      4.94 o
   5   4   2      918.06      896.41      8.48 o
   6   4   2        7.05        4.56      3.49 o
   7   4   2       42.36       58.97      4.69 o
   8   4   2       38.40       47.49     10.08 o
   9   4   2       40.20       16.85      4.65 o
  10   4   2        3.31        6.67      5.84 o
  11   4   2       22.31       20.40      6.97 o
  12   4   2        0.10        8.05      9.53 o
  13   4   2      185.25      158.23     14.74 o
  14   4   2       10.25       13.60     11.95 o
 -15   5   2        2.34       28.96     20.31 o
 -14   5   2       34.97       27.98     13.19 o
 -13   5   2      167.89      182.93     10.69 o
 -12   5   2      191.75      175.61     10.68 o
 -11   5   2       46.01       41.25      6.07 o
 -10   5   2      543.88      511.43     10.82 o
  -9   5   2        5.39        4.83      2.54 o
  -8   5   2      156.58      127.37      4.95 o
  -7   5   2        9.14        8.88      2.73 o
  -6   5   2      210.47      267.07     13.20 o
  -5   5   2        1.87        6.40      5.40 o
  -4   5   2       58.07       39.58      5.41 o
  -3   5   2     2838.10     3118.80     35.72 o
  -2   5   2      340.37      393.37     13.53 o
  -1   5   2        1.61       10.63      2.41 o
   0   5   2      711.06      670.67      7.82 o
   1   5   2        5.90       11.89      2.60 o
   2   5   2      722.61      825.59     10.22 o
   3   5   2     3028.60     3210.76     31.18 o
   4   5   2      245.26      213.48      5.38 o
   5   5   2      147.94      162.74      9.54 o
   6   5   2       20.63        9.23      5.27 o
   7   5   2       17.67       23.05      4.51 o
   8   5   2        5.09       23.45      5.21 o
   9   5   2      206.18      238.96     10.12 o
  10   5   2       86.69       76.71      7.75 o
  11   5   2        4.25        8.11      8.25 o
  12   5   2       49.73       32.02     10.44 o
  13   5   2       19.01       30.66     13.89 o
  14   5   2        4.11       13.63     12.41 o
 -15   6   2        0.04        1.64     14.20 o
 -14   6   2        0.01        8.15     15.00 o
 -13   6   2       85.09       76.91     11.97 o
 -12   6   2       10.31       13.16      7.37 o
 -11   6   2      191.70      191.85      9.27 o
 -10   6   2       76.59       79.94      9.29 o
  -9   6   2      186.26      207.43      4.95 o
  -8   6   2       77.99       84.34      7.37 o
  -7   6   2       20.92       36.86      4.00 o
  -6   6   2      333.27      320.67      6.61 o
  -5   6   2     1460.17     1496.13     14.44 o
  -4   6   2      680.98      792.85     10.99 o
  -3   6   2      152.66      132.95      5.41 o
  -2   6   2     2337.26     2164.50     12.06 o
  -1   6   2     1011.75     1155.99     14.23 o
   0   6   2     1215.56     1315.76     10.57 o
   1   6   2      139.90      181.53      8.61 o
   2   6   2     1872.11     1814.89     37.37 o
   3   6   2      247.75      270.36      8.67 o
   4   6   2       23.03       14.77      5.68 o
   5   6   2        2.03        1.50      6.38 o
   6   6   2     2855.60     3184.18     26.26 o
   7   6   2        1.32        8.77      5.59 o
   8   6   2       19.17        9.46      5.72 o
   9   6   2      180.23      174.03     10.11 o
  10   6   2        1.50        2.73      6.17 o
  11   6   2       10.45       14.05      9.49 o
  12   6   2       19.28       13.96     11.96 o
  13   6   2        0.47        4.47     12.68 o
 -15   7   2        5.92        9.85     18.48 o
 -14   7   2       73.90       59.62     21.56 o
 -13   7   2        8.98        6.90      9.42 o
 -12   7   2       22.77       39.25      7.42 o
 -11   7   2      519.01      559.60     15.98 o
 -10   7   2      153.13      175.17     10.22 o
  -9   7   2       27.45       11.60      4.08 o
  -8   7   2       79.39       69.71      8.05 o
  -7   7   2       52.50       57.04      8.19 o
  -6   7   2      299.14      337.82      6.63 o
  -5   7   2      324.24      319.60      8.23 o
  -4   7   2       11.91       11.74      4.18 o
  -3   7   2      637.82      624.75      9.50 o
  -2   7   2      654.93      625.60     10.77 o
  -1   7   2       27.13       25.71      3.25 o
   0   7   2      419.54      386.28      7.45 o
   1   7   2      578.81      520.65      9.05 o
   2   7   2      111.95      108.54      5.38 o
   3   7   2      310.04      392.87     15.09 o
   4   7   2        4.97       16.40      5.74 o
   5   7   2      784.49      699.76     11.36 o
   6   7   2       35.94       22.97      6.99 o
   7   7   2       35.89       24.25      6.92 o
   8   7   2      256.04      189.83      7.99 o
   9   7   2       18.41       20.14      7.43 o
  10   7   2        7.07        9.71      9.04 o
  11   7   2       98.74       70.11     15.56 o
  12   7   2        0.61        5.49     12.50 o
  13   7   2       36.24       37.17     14.01 o
 -14   8   2       24.71       11.56     18.85 o
 -13   8   2       53.37       53.01     16.96 o
 -12   8   2       14.55        4.10      6.61 o
 -11   8   2       59.67       49.77      8.13 o
 -10   8   2        9.54       11.69      7.60 o
  -9   8   2      350.08      339.06     12.12 o
  -8   8   2     1312.10     1357.59     34.88 o
  -7   8   2       48.00       50.27      7.04 o
  -6   8   2        2.31        3.60      9.40 o
  -5   8   2      707.21      744.32     10.73 o
  -4   8   2      366.32      443.54     16.73 o
  -3   8   2      128.36      123.81      4.93 o
  -2   8   2        1.51       12.10      4.75 o
  -1   8   2       15.48       19.99      6.88 o
   0   8   2       18.34       20.87      3.97 o
   1   8   2       69.92       69.78      6.21 o
   2   8   2       75.77       53.10      5.97 o
   3   8   2      460.26      475.82     15.20 o
   4   8   2        0.20        3.59      3.66 o
   5   8   2      492.19      581.62     12.62 o
   6   8   2       12.00        6.38      4.71 o
   7   8   2        0.07       13.47      6.10 o
   8   8   2       27.81       21.11      6.37 o
   9   8   2       30.81       45.57     10.28 o
  10   8   2        0.24        9.37      8.74 o
  11   8   2       13.29        7.18     10.56 o
  12   8   2        0.39        6.85     14.58 o
 -14   9   2        0.92        0.00     19.08 o
 -13   9   2       15.12       25.10     14.82 o
 -12   9   2       10.71       10.68      7.89 o
 -11   9   2        3.66        5.14      7.43 o
 -10   9   2       37.53       32.55      9.96 o
  -9   9   2        3.05       13.80      8.37 o
  -8   9   2       11.36       22.93     12.02 o
  -7   9   2       12.36       13.72      4.87 o
  -6   9   2      438.32      467.08     13.57 o
  -5   9   2        8.80        8.39      7.93 o
  -4   9   2       32.01       39.60      8.87 o
  -3   9   2        4.56       10.45      4.44 o
  -2   9   2     1042.18     1146.49     13.61 o
  -1   9   2       13.38       15.99      4.07 o
   0   9   2       54.23       69.54      6.54 o
   1   9   2        0.31        5.54      4.59 o
   2   9   2      279.60      287.78     11.02 o
   3   9   2      297.10      275.39     14.36 o
   4   9   2        0.40        8.52      7.66 o
   5   9   2      147.39      162.26      9.78 o
   6   9   2        0.20       19.33      6.21 o
   7   9   2        9.82       14.84      7.43 o
   8   9   2       37.82       31.27      9.51 o
   9   9   2       87.65       99.36     14.57 o
  10   9   2        6.01       11.72     10.50 o
  11   9   2        2.17       13.10     12.66 o
 -13  10   2        0.16        8.47     16.40 o
 -12  10   2        8.37        7.13     11.55 o
 -11  10   2        0.85        2.31      8.81 o
 -10  10   2        1.19        2.34      8.00 o
  -9  10   2        3.40        1.80      8.50 o
  -8  10   2      121.91      149.71     18.09 o
  -7  10   2      130.14      107.06     10.11 o
  -6  10   2        1.29        3.63      6.24 o
  -5  10   2       95.60      102.43      8.82 o
  -4  10   2        5.96       20.03      6.00 o
  -3  10   2       29.21       31.60      4.82 o
  -2  10   2      393.28      419.47     15.95 o
  -1  10   2      348.23      367.94     11.49 o
   0  10   2       19.86       18.90      4.48 o
   1  10   2        0.00        3.94      4.62 o
   2  10   2      131.58      145.70     12.90 o
   3  10   2     1125.61     1164.49     24.84 o
   4  10   2      250.05      225.64     13.67 o
   5  10   2        3.31        3.48      7.17 o
   6  10   2      253.91      311.78     17.50 o
   7  10   2        1.58       15.77      7.76 o
   8  10   2       25.07       16.12      8.66 o
   9  10   2       14.17       23.11     11.98 o
  10  10   2       21.08       14.66     11.50 o
 -12  11   2        0.58        0.56     11.69 o
 -11  11   2        3.78        7.36     10.87 o
 -10  11   2       11.20        8.58      9.44 o
  -9  11   2        5.45        7.79      8.95 o
  -8  11   2        0.01        3.20      8.92 o
  -7  11   2       39.02       27.52     12.25 o
  -6  11   2        0.23        6.80      9.57 o
  -5  11   2       23.42       27.24      7.79 o
  -4  11   2      420.89      494.45     20.95 o
  -3  11   2       32.16       32.58     11.62 o
  -2  11   2        7.82        4.58      8.52 o
  -1  11   2       44.04       21.52      7.14 o
   0  11   2       76.28       69.47     10.12 o
   1  11   2        1.77        5.87      7.74 o
   2  11   2      202.30      177.60     14.67 o
   3  11   2        8.14        3.60      7.66 o
   4  11   2        6.31        5.65      7.83 o
   5  11   2        4.44        7.67      7.91 o
   6  11   2       85.23       77.66     13.44 o
   7  11   2       26.77       19.39     12.05 o
   8  11   2        5.62        0.85     12.13 o
   9  11   2       23.86       24.65     13.30 o
 -11  12   2        7.90        3.79     10.47 o
 -10  12   2       16.13       22.64     12.19 o
  -9  12   2       28.24       10.77     14.20 o
  -8  12   2        1.94        8.84     13.07 o
  -7  12   2       23.75       21.11     12.55 o
  -6  12   2      179.88      188.73     19.10 o
  -5  12   2      368.14      343.68     22.47 o
  -4  12   2       46.79       30.32     10.84 o
  -3  12   2      249.63      233.99     19.16 o
  -2  12   2       53.93       60.96     11.45 o
  -1  12   2       53.29       38.53     11.32 o
   0  12   2       16.24       12.25      8.02 o
   1  12   2       90.76       75.77     10.48 o
   2  12   2        3.56       14.09      9.79 o
   3  12   2        3.89        1.16      7.85 o
   4  12   2        1.71        7.60      8.11 o
   5  12   2        1.94        2.04      8.33 o
   6  12   2        5.46        8.03     12.45 o
   7  12   2        1.58        8.82     12.06 o
   8  12   2        4.55        7.58     12.89 o
 -10  13   2       20.75       18.48     13.88 o
  -9  13   2        2.49        0.56     11.85 o
  -8  13   2        6.54        8.42     12.08 o
  -7  13   2       29.47       15.92     14.51 o
  -6  13   2        5.41        9.19     12.13 o
  -5  13   2        1.84       13.35     13.47 o
  -4  13   2        7.44       10.32     14.54 o
  -3  13   2        0.38        5.31     10.68 o
  -2  13   2        1.60        0.56      9.70 o
  -1  13   2       55.26       33.73     11.43 o
   0  13   2      178.62      167.60     14.38 o
   1  13   2       36.01       48.61     10.15 o
   2  13   2      308.99      309.36     17.59 o
   3  13   2      264.85      272.78     19.15 o
   4  13   2       46.80       45.53     12.21 o
   5  13   2       11.72       17.98     11.24 o
   6  13   2       22.31        7.33     13.27 o
   7  13   2        0.08        0.56     13.75 o
  -8  14   2       20.15        8.46     13.78 o
  -7  14   2        0.24       14.49     14.33 o
  -6  14   2       12.57       23.90     14.92 o
  -5  14   2       51.82       65.10     16.59 o
  -4  14   2       16.60       18.20     14.15 o
  -3  14   2        2.49        1.13     13.14 o
  -2  14   2        1.50        6.22     11.21 o
  -1  14   2        1.24        2.82     10.27 o
   0  14   2       15.85       17.64     11.94 o
   1  14   2       10.09       13.04     11.49 o
   2  14   2       67.19       72.13     13.56 o
   3  14   2        7.44       17.00     11.88 o
   4  14   2        4.50       14.21     12.57 o
   5  14   2        2.85        5.94     14.93 o
  -6  15   2       11.28       10.64     18.36 o
  -5  15   2        3.97       14.20     14.82 o
  -4  15   2        0.77        8.59     14.93 o
  -3  15   2        0.18        6.36     15.06 o
  -2  15   2        0.27        1.42     13.96 o
  -1  15   2        1.07        0.00     12.60 o
   0  15   2       23.03       11.76     12.21 o
   1  15   2        0.10        1.95     12.68 o
   2  15   2       56.86       57.86     16.41 o
  -3 -16   3        7.07        8.39     15.33 o
  -2 -16   3        1.48        3.66     13.66 o
  -1 -16   3       53.49       58.40     15.78 o
   0 -16   3       60.71       41.35     14.82 o
   1 -16   3       18.96       13.72     10.87 o
   2 -16   3       98.33       94.02     19.45 o
   3 -16   3        1.89        3.79     14.37 o
   4 -16   3       28.13       13.08     15.27 o
   5 -16   3        5.28        5.91     17.64 o
  -6 -15   3       63.87       85.61     14.58 o
  -5 -15   3       34.39       45.22     17.80 o
  -4 -15   3      204.09      212.06     19.16 o
  -3 -15   3        0.28        7.94     11.02 o
  -2 -15   3        1.51        2.33     10.27 o
  -1 -15   3       93.23       90.01     16.14 o
   0 -15   3      124.61       92.00     19.37 o
   1 -15   3       47.96       56.44     13.02 o
   2 -15   3       13.99        8.59     10.51 o
   3 -15   3      118.26      117.68     15.70 o
   4 -15   3       16.90       25.55     15.86 o
   5 -15   3      101.75      100.97     21.14 o
   6 -15   3       65.22       45.15     16.01 o
   7 -15   3        0.59        7.05     15.32 o
  -8 -14   3       15.07       15.91     15.89 o
  -7 -14   3      159.96      218.82     24.72 o
  -6 -14   3        2.85       15.10     10.83 o
  -5 -14   3       11.24        7.41     10.15 o
  -4 -14   3        8.19        7.28      9.37 o
  -3 -14   3       64.48       86.12     13.92 o
  -2 -14   3       25.83       14.75      9.89 o
  -1 -14   3      492.00      513.72     19.30 o
   0 -14   3       25.24       28.11      9.84 o
   1 -14   3       19.65       16.11     10.77 o
   2 -14   3       22.04       36.11     10.12 o
   3 -14   3      184.55      253.10     19.29 o
   4 -14   3        5.77       11.83      8.40 o
   5 -14   3       47.80       34.82     13.78 o
   6 -14   3       16.21       15.59     12.90 o
   7 -14   3        3.41       13.14     12.25 o
   8 -14   3       25.75        9.28     11.65 o
   9 -14   3        3.05       10.45     15.13 o
  -9 -13   3       95.63       96.98     14.75 o
  -8 -13   3       10.07       10.28     10.15 o
  -7 -13   3      146.13      129.72     14.73 o
  -6 -13   3       16.45       18.90      9.57 o
  -5 -13   3        1.00        3.89     10.08 o
  -4 -13   3        5.98       10.34      9.65 o
  -3 -13   3       68.74       72.23     10.05 o
  -2 -13   3      185.86      163.33     10.83 o
  -1 -13   3       75.09       62.26     10.59 o
   0 -13   3       21.95       15.51      8.95 o
   1 -13   3        3.36       13.41      9.61 o
   2 -13   3      175.58      220.24     12.18 o
   3 -13   3       84.33       76.48     10.15 o
   4 -13   3       39.17       52.61     10.41 o
   5 -13   3       18.97       15.89      9.94 o
   6 -13   3       31.81       14.14     12.00 o
   7 -13   3       62.22       38.77     14.20 o
   8 -13   3       39.08       26.90     12.17 o
   9 -13   3       53.80       55.52     21.27 o
  10 -13   3       11.39       25.48     13.89 o
 -10 -12   3       69.98       75.96     15.64 o
  -9 -12   3       23.54       21.85     10.56 o
  -8 -12   3       99.22       96.75     12.31 o
  -7 -12   3      216.70      238.39     19.30 o
  -6 -12   3       81.06       55.19      9.82 o
  -5 -12   3       17.83       24.20      7.96 o
  -4 -12   3      102.98       96.59     11.52 o
  -3 -12   3      138.07      184.80     13.08 o
  -2 -12   3        5.64       10.68      8.84 o
  -1 -12   3      769.52      933.79     23.45 o
   0 -12   3       89.66       91.73      8.93 o
   1 -12   3      518.34      515.72     16.21 o
   2 -12   3       19.82       13.74      7.75 o
   3 -12   3      495.34      502.41     20.43 o
   4 -12   3       52.14       41.25     10.01 o
   5 -12   3        5.08        2.20      7.61 o
   6 -12   3        3.83        3.41      8.42 o
   7 -12   3        0.01        1.86     10.07 o
   8 -12   3        4.68        7.37     10.82 o
   9 -12   3       14.49       13.59     12.60 o
  10 -12   3        0.10        1.57     10.99 o
  11 -12   3       41.30       19.70     12.48 o
 -11 -11   3        5.25       21.04     13.13 o
 -10 -11   3       10.53        9.27      9.56 o
  -9 -11   3       24.07       24.39     11.93 o
  -8 -11   3       64.87       49.09      9.63 o
  -7 -11   3       15.49       22.66      8.28 o
  -6 -11   3        3.60        5.77      7.70 o
  -5 -11   3      111.00       92.58      9.84 o
  -4 -11   3        9.08        8.72      7.23 o
  -3 -11   3      409.97      362.29     11.65 o
  -2 -11   3      429.66      410.01     16.99 o
  -1 -11   3     1084.20     1215.04     23.68 o
   0 -11   3      913.41      999.95     19.01 o
   1 -11   3      370.12      396.66     10.27 o
   2 -11   3      500.80      560.56     16.92 o
   3 -11   3      177.69      161.23     13.94 o
   4 -11   3        0.73        2.65      7.80 o
   5 -11   3      125.87      154.62     14.35 o
   6 -11   3       39.66       39.88      8.87 o
   7 -11   3       66.18       66.94     11.53 o
   8 -11   3      419.31      362.80     23.77 o
   9 -11   3        7.12        4.74     10.83 o
  10 -11   3       32.15       47.06     13.72 o
  11 -11   3        4.93       13.71     11.86 o
  12 -11   3        0.81       10.87     11.38 o
 -12 -10   3        0.61        6.74     11.65 o
 -11 -10   3       44.32       33.01     11.40 o
 -10 -10   3       50.09       47.59     11.08 o
  -9 -10   3      131.39      173.74     13.27 o
  -8 -10   3      753.61      861.30     24.35 o
  -7 -10   3      390.47      368.89     19.22 o
  -6 -10   3      140.31      125.44     13.07 o
  -5 -10   3       42.91       55.35      7.66 o
  -4 -10   3      252.44      277.68     10.80 o
  -3 -10   3      376.11      418.15     15.30 o
  -2 -10   3       17.45       24.56      7.05 o
  -1 -10   3       37.57       37.81      7.93 o
   0 -10   3        6.69        9.07      4.67 o
   1 -10   3      184.77      160.34      6.28 o
   2 -10   3      130.46      146.48      7.64 o
   3 -10   3      606.70      665.72     16.36 o
   4 -10   3       42.52       41.53      9.50 o
   5 -10   3        0.70        2.58      6.49 o
   6 -10   3      330.88      375.26     16.57 o
   7 -10   3       92.30       80.13      9.58 o
   8 -10   3       37.24       70.61     15.57 o
   9 -10   3        4.58        9.98     10.42 o
  10 -10   3       16.63       18.42     11.15 o
  11 -10   3        1.42       13.49     10.31 o
  12 -10   3        8.52        8.26     11.08 o
  13 -10   3        0.51        8.42     13.10 o
 -13  -9   3       19.15       32.69     13.70 o
 -12  -9   3      242.53      234.52     19.45 o
 -11  -9   3      207.96      252.22     15.98 o
 -10  -9   3        0.20        1.61      8.01 o
  -9  -9   3      490.92      581.17     23.06 o
  -8  -9   3       26.32       22.91      8.70 o
  -7  -9   3       38.04       35.26     10.63 o
  -6  -9   3       51.64       43.29      4.17 o
  -5  -9   3      273.55      295.35      7.50 o
  -4  -9   3        0.79        7.77      5.36 o
  -3  -9   3     2169.70     2387.39     35.75 o
  -2  -9   3      598.72      593.44     16.43 o
  -1  -9   3       62.36       81.19      4.95 o
   0  -9   3        0.01        6.94      3.83 o
   1  -9   3       10.91       15.79      3.72 o
   2  -9   3       26.98       29.94      5.87 o
   3  -9   3      769.40      817.09     17.21 o
   4  -9   3      393.37      389.14      8.24 o
   5  -9   3      270.40      295.61     12.60 o
   6  -9   3       61.21       43.27      7.44 o
   7  -9   3        0.00        3.29      5.87 o
   8  -9   3      139.68      130.32     13.24 o
   9  -9   3       85.29       98.06     13.89 o
  10  -9   3        0.43        3.31     10.19 o
  11  -9   3       29.60       26.96     12.08 o
  12  -9   3       11.54       33.09     11.21 o
  13  -9   3        6.33       16.53     10.68 o
 -13  -8   3       41.73       41.72     13.81 o
 -12  -8   3       36.70       23.18     10.03 o
 -11  -8   3        0.07        2.35     11.23 o
 -10  -8   3        7.43        9.55      7.29 o
  -9  -8   3      138.51      135.76     14.86 o
  -8  -8   3      952.12      984.54     22.14 o
  -7  -8   3      124.10      152.83     10.61 o
  -5  -8   3     1403.42     1549.46     19.97 o
  -4  -8   3       44.80       37.45      7.24 o
  -3  -8   3      272.05      268.50     10.88 o
  -2  -8   3      369.33      337.44      8.48 o
  -1  -8   3      600.90      547.85     10.19 o
   0  -8   3        6.07       11.14      9.96 o
   1  -8   3      510.58      402.12      7.35 o
   2  -8   3     1343.75     1298.74     14.14 o
   3  -8   3      311.17      299.74     11.32 o
   4  -8   3       57.41       58.82      5.50 o
   5  -8   3      200.21      188.85      6.47 o
   6  -8   3        1.13        1.35      5.78 o
   7  -8   3      219.41      223.13     10.68 o
   8  -8   3       62.54       46.30      7.73 o
   9  -8   3      409.09      470.78     22.23 o
  10  -8   3        0.00        5.04      9.34 o
  11  -8   3        1.73        4.74      8.51 o
  12  -8   3        7.07       13.05      9.46 o
  13  -8   3        0.23        2.85      9.08 o
  14  -8   3       10.03       14.68     11.52 o
 -14  -7   3        0.00        5.85     10.85 o
 -13  -7   3       14.44       15.13     10.94 o
 -12  -7   3       72.26       75.22     12.88 o
 -11  -7   3        0.01        0.76      7.90 o
 -10  -7   3      224.89      233.47     16.18 o
  -9  -7   3      245.51      254.31     13.04 o
  -8  -7   3        1.93        6.32      6.55 o
  -7  -7   3       73.99       68.45      9.04 o
  -6  -7   3      139.68      122.46      8.03 o
  -5  -7   3      582.66      576.53     16.07 o
  -4  -7   3      543.32      578.04     11.82 o
  -3  -7   3      334.80      361.30     11.99 o
  -2  -7   3       41.70       77.47      3.22 o
  -1  -7   3       17.33       20.82      7.30 o
   0  -7   3       63.89       36.56     11.52 o
   1  -7   3      555.79      559.87      9.87 o
   2  -7   3       17.49       20.53      5.37 o
   3  -7   3        0.13        0.70      4.11 o
   4  -7   3       72.97       40.25      3.76 o
   5  -7   3      388.31      382.14     12.04 o
   6  -7   3       17.45       53.64      5.39 o
   7  -7   3      732.55      693.25     10.52 o
   8  -7   3        5.39        6.20      4.13 o
   9  -7   3        1.89        3.66      5.48 o
  10  -7   3        0.02        4.05      8.06 o
  11  -7   3        5.06        4.51      7.60 o
  12  -7   3       40.27       36.07     11.83 o
  13  -7   3        2.91        4.48      9.49 o
  14  -7   3       17.06       14.73     10.77 o
 -14  -6   3       13.07        8.06      9.82 o
 -13  -6   3        3.32        8.76      9.63 o
 -12  -6   3        8.69       14.11     10.60 o
 -11  -6   3      230.76      164.39     18.28 o
 -10  -6   3       45.47       40.32      6.87 o
  -9  -6   3       45.47       49.33      7.67 o
  -8  -6   3       27.74       21.37      5.18 o
  -7  -6   3       90.86       96.78      4.54 o
  -6  -6   3      510.94      556.20      9.44 o
  -5  -6   3       14.57        7.28      5.81 o
  -4  -6   3     2945.13     2994.48     29.87 o
  -3  -6   3      965.67     1032.76     10.07 o
  -2  -6   3      674.48      695.61     12.09 o
  -1  -6   3        8.17        7.65      2.86 o
   0  -6   3       14.39       28.11      5.55 o
   1  -6   3      328.37      233.62      9.48 o
   2  -6   3     2395.86     2455.20     27.75 o
   3  -6   3     1392.00     1545.86      9.68 o
   4  -6   3      679.86      656.08     15.22 o
   5  -6   3       51.63       85.30      7.22 o
   6  -6   3       70.72       44.63      4.34 o
   7  -6   3      204.63      207.85      6.43 o
   8  -6   3        7.69        5.95      2.17 o
   9  -6   3       61.15       53.80      5.09 o
  10  -6   3        8.68       11.02      7.67 o
  11  -6   3      110.18      133.45     18.82 o
  12  -6   3       58.41       52.89     10.33 o
  13  -6   3        1.65        1.83      9.65 o
  14  -6   3       22.28       24.89     11.98 o
 -15  -5   3        0.84        4.62      9.24 o
 -14  -5   3       86.29      103.12     12.81 o
 -13  -5   3       25.87       26.54      9.64 o
 -12  -5   3       48.80       30.59      9.61 o
 -11  -5   3      196.08      192.04     21.42 o
 -10  -5   3      324.84      310.57      9.40 o
  -9  -5   3       12.49       16.19      4.25 o
  -8  -5   3       89.83       89.43      5.80 o
  -7  -5   3       36.23       40.27      5.90 o
  -6  -5   3        9.57       29.40      2.56 o
  -5  -5   3      617.42      667.45      8.35 o
  -4  -5   3      126.58      133.48     10.47 o
  -3  -5   3        2.15        1.12      5.83 o
  -2  -5   3      520.50      519.71     12.78 o
  -1  -5   3      201.48      229.47      4.30 o
   0  -5   3     8603.45     8193.37     52.68 o
   1  -5   3     2525.48     2684.91     32.91 o
   2  -5   3      515.01      357.50      9.72 o
   3  -5   3     4333.23     4731.53     26.22 o
   4  -5   3      107.67      160.02      4.78 o
   5  -5   3      314.78      280.53      8.00 o
   6  -5   3     2183.81     2064.41     18.25 o
   7  -5   3        3.96        1.98      5.55 o
   8  -5   3       93.04       88.14      9.75 o
   9  -5   3      112.49       87.22      7.22 o
  10  -5   3        9.15        8.78      4.85 o
  11  -5   3        2.42        8.39      7.59 o
  12  -5   3       33.98       23.49      9.07 o
  13  -5   3       15.11       16.28     10.85 o
  14  -5   3       74.36       68.29     13.72 o
  15  -5   3        7.47        8.94     12.16 o
 -15  -4   3      101.84      119.64     12.91 o
 -14  -4   3        2.34        2.39      7.79 o
 -13  -4   3      245.50      220.82     14.85 o
 -12  -4   3       15.58       30.18      8.01 o
 -11  -4   3       15.36       15.16      9.61 o
 -10  -4   3     1262.15     1326.25     19.28 o
  -9  -4   3       11.86        4.92      3.83 o
  -8  -4   3      307.07      316.89      7.79 o
  -7  -4   3      269.01      209.75      4.14 o
  -6  -4   3     2744.49     2836.15     26.35 o
  -5  -4   3     1546.84     1713.84     10.45 o
  -4  -4   3      366.65      251.15      4.38 o
  -3  -4   3     3854.91     3877.46     50.41 o
  -2  -4   3      508.20      615.59     15.59 o
  -1  -4   3      138.93      141.55      4.41 o
   0  -4   3      217.19      248.47     15.13 o
   1  -4   3       31.34       22.23      1.87 o
   2  -4   3     3812.85     3846.88     14.30 o
   3  -4   3      416.32      501.59     16.82 o
   4  -4   3     2586.79     2671.23     12.34 o
   5  -4   3      129.24       62.33      2.81 o
   6  -4   3     3618.57     3980.01     29.81 o
   7  -4   3      200.29      221.00      7.40 o
   8  -4   3       97.63      103.41      9.19 o
   9  -4   3       16.43       11.18      4.05 o
  10  -4   3       42.81       50.39      5.14 o
  11  -4   3      200.36      168.42     11.72 o
  12  -4   3       26.17       14.32      8.44 o
  13  -4   3       43.29       45.25     12.70 o
  14  -4   3       15.20       15.17     10.85 o
  15  -4   3        3.06        9.80     11.55 o
 -16  -3   3        9.88        1.69     36.06 o
 -15  -3   3        0.35        3.97      8.91 o
 -14  -3   3       61.33       77.94     10.18 o
 -13  -3   3      234.60      257.56     15.54 o
 -12  -3   3       39.70       46.30      7.46 o
 -11  -3   3      450.00      403.32     13.34 o
 -10  -3   3      542.25      521.81     12.24 o
  -9  -3   3       58.89       46.93      6.73 o
  -8  -3   3      245.22      226.17      7.68 o
  -7  -3   3      172.01      133.75      5.02 o
  -6  -3   3     2728.44     2697.93     14.22 o
  -5  -3   3      134.90      116.13      4.46 o
  -4  -3   3     1039.92     1022.57      8.86 o
  -3  -3   3      738.50      632.42      7.54 o
  -2  -3   3     7980.74     7951.63     24.67 o
   0  -3   3     3256.66     2991.51     29.94 o
   1  -3   3      372.05      506.27     12.08 o
   2  -3   3       32.20       65.89      5.64 o
   3  -3   3     2429.83     2331.19      9.39 o
   4  -3   3       22.81       38.50     10.56 o
   5  -3   3     1282.59     1246.43     12.57 o
   6  -3   3      649.34      694.49      9.40 o
   7  -3   3      242.32      285.31      8.87 o
   8  -3   3      145.16      147.79      9.18 o
   9  -3   3       43.26       30.54      5.24 o
  10  -3   3      232.49      239.11     10.04 o
  11  -3   3      576.37      699.78     21.82 o
  12  -3   3       60.14       40.69      8.77 o
  13  -3   3        7.87       12.51      9.82 o
  14  -3   3        2.51        5.94     10.47 o
  15  -3   3        0.30        2.32     10.63 o
 -16  -2   3        0.08       13.44     11.33 o
 -15  -2   3       11.02       27.92     10.27 o
 -14  -2   3        0.04        7.82      6.49 o
 -13  -2   3       63.53       72.44      9.36 o
 -12  -2   3       64.55       35.36      7.37 o
 -11  -2   3       21.88       21.65      7.02 o
 -10  -2   3      813.86      809.65     17.82 o
  -9  -2   3       59.89       43.05      4.17 o
  -8  -2   3       27.67       10.28      2.23 o
  -7  -2   3      714.95      665.18     13.96 o
  -6  -2   3     2395.67     2848.24     15.14 o
  -5  -2   3    12285.39    12870.49     48.98 o
  -4  -2   3    16861.05    16915.47     74.77 o
  -3  -2   3      588.03      423.68      8.80 o
  -2  -2   3     1548.79     2030.21     47.79 o
  -1  -2   3    15746.95    15158.60     52.88 o
   0  -2   3       26.00       80.04     23.98 o
   1  -2   3    19614.94    18698.17    134.85 o
   2  -2   3      433.48      558.71     17.52 o
   3  -2   3     7129.44     6848.92     22.74 o
   4  -2   3     1133.95     1138.31     23.37 o
   5  -2   3     2436.09     2467.55     14.11 o
   6  -2   3      223.54      212.68      5.23 o
   7  -2   3     1445.68     1456.76     14.84 o
   8  -2   3       73.12       69.98      4.63 o
   9  -2   3      194.71      223.17     10.03 o
  10  -2   3      267.49      301.69      9.90 o
  11  -2   3      106.71      127.91     12.64 o
  12  -2   3       62.39       54.93     11.09 o
  13  -2   3       13.74       16.25     11.24 o
  14  -2   3       44.59       30.59     11.41 o
  15  -2   3        1.04        5.21     10.84 o
 -16  -1   3        1.26        1.13     14.75 o
 -15  -1   3       15.28       17.73      9.76 o
 -14  -1   3       23.12       11.58      6.57 o
 -13  -1   3       87.83       75.19      8.21 o
 -12  -1   3      325.06      326.32     13.54 o
 -11  -1   3       49.46       50.15      4.24 o
 -10  -1   3        4.37        3.05      3.47 o
  -9  -1   3     1135.29     1335.22     15.89 o
  -8  -1   3      136.80      141.35      8.12 o
  -7  -1   3       30.61       32.12      7.14 o
  -6  -1   3     3116.80     3265.64     15.50 o
  -5  -1   3     1001.08     1244.51     17.02 o
  -4  -1   3    17549.18    16990.67     62.90 o
  -3  -1   3     3578.60     3537.16     12.62 o
  -2  -1   3      127.97      177.01     30.63 o
  -1  -1   3     2319.34     2087.96      8.18 o
   0  -1   3    22898.13    21375.52     35.66 o
   1  -1   3    13101.84    12400.56     51.92 o
   2  -1   3     5313.21     5007.57     24.52 o
   3  -1   3     5033.27     4990.89     22.23 o
   4  -1   3     1496.72     1451.90     10.46 o
   5  -1   3      543.19      483.06     12.19 o
   6  -1   3     1199.44     1389.73     12.10 o
   7  -1   3       38.09       89.20      4.80 o
   8  -1   3      142.14      130.86      5.01 o
   9  -1   3     1032.71     1120.60     14.48 o
  10  -1   3      261.94      277.45     10.26 o
  11  -1   3     1005.05     1131.94     29.57 o
  12  -1   3      117.82      130.76     15.00 o
  13  -1   3       29.95       51.76     13.42 o
  14  -1   3       25.87       24.71     11.57 o
  15  -1   3        1.86        3.43     11.17 o
 -16   0   3       31.76       14.06     12.74 o
 -15   0   3        9.55       12.74     14.92 o
 -14   0   3      172.12      208.85     13.30 o
 -13   0   3       18.15        7.58      7.78 o
 -12   0   3       70.37       60.84      8.16 o
 -11   0   3        0.31        4.43      3.16 o
 -10   0   3      752.80      737.61      9.21 o
  -9   0   3      133.92      112.12      4.21 o
  -8   0   3      321.17      360.72      9.76 o
  -7   0   3      237.55      284.92      5.79 o
  -6   0   3     1963.58     2248.13      8.39 o
  -5   0   3      469.07      550.96      5.59 o
  -4   0   3     3033.18     3132.69     14.08 o
  -3   0   3     1589.31     1505.16     13.02 o
  -2   0   3    29638.41    30210.97     95.26 o
  -1   0   3      353.39      334.99      8.50 o
   0   0   3     1315.14     1574.41     11.82 o
   1   0   3      406.66      351.10      7.34 o
   2   0   3     8787.30     8338.60    100.73 o
   3   0   3       12.43       18.63      2.26 o
   4   0   3       58.05       34.82      4.03 o
   5   0   3       64.41       83.44      6.32 o
   6   0   3      164.53      209.90     10.56 o
   7   0   3      449.19      436.98     10.03 o
   8   0   3       10.06       12.99      3.43 o
   9   0   3        0.64        3.93      4.28 o
  10   0   3       44.35       39.42      8.86 o
  11   0   3       38.04       37.07      8.30 o
  12   0   3      210.70      216.34     17.30 o
  13   0   3        7.27        6.69     10.39 o
  14   0   3       55.65       41.04     12.51 o
  15   0   3        0.07        4.35     12.83 o
 -16   1   3       41.09       52.22     18.25 o
 -15   1   3        1.25        3.25     11.83 o
 -14   1   3       56.19       41.28      9.27 o
 -13   1   3       31.66       40.83      4.97 o
 -12   1   3       25.96       20.72      4.85 o
 -11   1   3       97.96      120.14      8.20 o
 -10   1   3       45.26       53.19      4.39 o
  -9   1   3       77.56       55.95      5.54 o
  -8   1   3      226.72      205.34      5.71 o
  -7   1   3     2529.25     2756.35     47.32 o
  -6   1   3     2996.85     3173.79     20.45 o
  -5   1   3       13.74        2.55      9.07 o
  -4   1   3     3697.63     3972.77     48.98 o
  -3   1   3      799.26      968.35      6.46 o
  -2   1   3      892.28      934.79     13.83 o
  -1   1   3       97.14       78.00      2.19 o
   0   1   3     7007.04     5813.74     21.37 o
   1   1   3      840.22      716.25     10.71 o
   2   1   3    10014.50     9949.21     65.36 o
   3   1   3      457.12      469.38      6.07 o
   4   1   3     1841.54     1939.04      8.53 o
   5   1   3     1754.40     1834.91     11.97 o
   7   1   3       52.23       82.41      6.93 o
   8   1   3      792.87      883.53     14.05 o
   9   1   3       35.69       33.90      6.05 o
  10   1   3      106.83      115.59      7.74 o
  11   1   3      206.86      198.12     14.07 o
  12   1   3       32.45       25.87     11.29 o
  13   1   3       36.01       31.84     12.75 o
  14   1   3       30.80       39.52     12.69 o
  15   1   3       22.59       22.51     15.43 o
 -16   2   3       69.05       94.60     23.24 o
 -15   2   3       31.15       14.39     13.10 o
 -14   2   3       19.62       19.65     10.52 o
 -13   2   3        0.22        5.20      6.10 o
 -12   2   3      285.16      308.90     10.45 o
 -11   2   3        2.23        3.86      3.96 o
 -10   2   3       46.50       33.71      3.86 o
  -9   2   3        3.89        5.93      3.19 o
  -8   2   3        0.11        1.82      2.15 o
  -7   2   3      121.84      112.51      8.40 o
  -6   2   3      714.76      797.74     11.55 o
  -5   2   3     5643.25     5513.94     31.40 o
  -4   2   3    11172.91    11268.19     56.56 o
  -3   2   3     8169.70     7880.12     53.13 o
  -2   2   3    19088.62    18855.55     94.25 o
  -1   2   3     6921.46     6630.33     28.02 o
   0   2   3    30945.90    28628.31    247.52 o
   1   2   3     4461.95     4808.53     32.60 o
   2   2   3     1490.04     1424.82     24.68 o
   3   2   3      279.45      261.16      8.52 o
   4   2   3      123.84       89.02      6.15 o
   5   2   3      267.71      309.86      6.95 o
   6   2   3      246.83      256.00      6.39 o
   7   2   3      355.69      386.41      6.47 o
   8   2   3        7.00        2.07      4.84 o
   9   2   3       29.60       24.24      4.47 o
  10   2   3     1108.20     1207.17     21.28 o
  11   2   3       63.48       78.61     12.60 o
  12   2   3       63.11       43.04     15.79 o
  13   2   3       12.19       14.84     10.29 o
  14   2   3        6.94        9.62     10.99 o
 -16   3   3        0.10        7.80     19.17 o
 -15   3   3       26.33       39.65     17.76 o
 -14   3   3        0.03        4.94      9.49 o
 -13   3   3       69.41       66.30      9.09 o
 -12   3   3       40.37       39.02      8.83 o
 -11   3   3       96.89      100.80     14.16 o
 -10   3   3      551.78      546.03     14.82 o
  -9   3   3        2.62        7.69      2.89 o
  -8   3   3        8.93       28.15      3.72 o
  -7   3   3     1023.70     1098.46     17.65 o
  -6   3   3      827.67      772.81      9.23 o
  -5   3   3     1907.79     1814.19     15.22 o
  -4   3   3      447.60      518.08     17.27 o
  -3   3   3     5769.83     5051.60     19.44 o
  -2   3   3       42.19       23.76      2.08 o
  -1   3   3      632.28      720.95      7.56 o
   0   3   3     7507.76     7804.29     35.80 o
   1   3   3     1652.64     1474.67      7.34 o
   2   3   3      339.46      404.58     19.68 o
   3   3   3     4171.08     4059.89     22.99 o
   4   3   3      260.51      359.75      8.59 o
   5   3   3       14.04       16.57      4.48 o
   6   3   3     2402.30     2509.60     23.89 o
   7   3   3       20.60       24.13      3.22 o
   8   3   3       10.36       13.17      6.23 o
   9   3   3       11.35        4.61      4.45 o
  10   3   3        3.04        7.33      5.57 o
  11   3   3      325.59      380.00     22.49 o
  12   3   3       11.87        5.38      9.31 o
  13   3   3       10.49        4.54      9.04 o
  14   3   3        2.23        5.00     10.40 o
 -16   4   3        7.64       28.88     19.07 o
 -15   4   3        3.11       11.41     13.47 o
 -14   4   3       11.29       10.21      9.29 o
 -13   4   3        8.30       14.26      8.33 o
 -12   4   3      173.31      178.76      7.67 o
 -11   4   3      178.57      189.14      8.64 o
 -10   4   3      120.79       90.52      6.28 o
  -9   4   3      112.41      148.18     12.66 o
  -8   4   3       24.60       33.65      5.09 o
  -7   4   3     1673.14     1705.36     18.40 o
  -6   4   3      766.47      846.35     10.45 o
  -5   4   3      218.18      131.63      9.62 o
  -4   4   3     2291.66     2048.24     27.68 o
  -3   4   3     4137.80     4228.85     17.21 o
  -2   4   3     2295.47     2446.57     30.41 o
  -1   4   3    21881.90    22105.14    100.41 o
   0   4   3     2827.80     2835.78     10.00 o
   1   4   3     3206.71     3191.51     12.39 o
   2   4   3     4704.51     4795.29     37.04 o
   3   4   3        7.99        5.83      3.15 o
   4   4   3        4.72        8.72      3.05 o
   5   4   3      592.73      693.43      7.95 o
   6   4   3     1451.37     1648.12     16.80 o
   7   4   3       14.09        6.82      3.76 o
   8   4   3      944.33      927.46     13.91 o
   9   4   3        2.46        5.42      6.39 o
  10   4   3       19.61       26.15      9.74 o
  11   4   3       25.85       21.26      9.61 o
  12   4   3        5.62       24.96     10.25 o
  13   4   3        2.20        8.21     11.02 o
  14   4   3        1.90        8.21     13.65 o
 -15   5   3        3.94       16.64     18.03 o
 -14   5   3       36.10       31.85     14.00 o
 -13   5   3        4.53        9.69      8.69 o
 -12   5   3        7.12       11.55      7.03 o
 -11   5   3       90.61       80.81     17.67 o
 -10   5   3       21.57       52.22      4.34 o
  -9   5   3        0.32        1.73      3.86 o
  -8   5   3        0.18        4.10      3.32 o
  -7   5   3       45.64       75.07      4.89 o
  -6   5   3     1157.03     1217.99     15.41 o
  -5   5   3      431.07      412.49      7.64 o
  -4   5   3     1302.97     1361.89     16.69 o
  -3   5   3        5.29        1.29      7.53 o
  -2   5   3      294.28      323.34      7.21 o
  -1   5   3      138.91      190.51      5.30 o
   0   5   3     1686.23     1790.12     10.06 o
   1   5   3      160.45      168.81      9.31 o
   2   5   3     2053.94     2031.94     26.93 o
   3   5   3       93.74       81.77     11.71 o
   4   5   3      443.02      408.77     14.71 o
   5   5   3      369.55      419.23     11.54 o
   6   5   3       64.82       63.50     14.01 o
   7   5   3        5.71        2.63      4.50 o
   8   5   3        3.05       27.72      5.33 o
   9   5   3        1.84        3.76      7.77 o
  10   5   3       10.57        7.42      6.52 o
  11   5   3       18.82       11.55     11.53 o
  12   5   3       10.70        3.64     11.71 o
  13   5   3      147.58      165.08     19.87 o
 -15   6   3       14.30       19.48     20.00 o
 -14   6   3       54.39       72.86     18.44 o
 -13   6   3       87.16      102.59     18.37 o
 -12   6   3        3.15        2.00      6.32 o
 -11   6   3       41.58       33.14      9.04 o
 -10   6   3       53.38       63.40      5.74 o
  -9   6   3      106.55      110.39      6.33 o
  -8   6   3     1344.07     1430.11     20.38 o
  -7   6   3       25.68       33.36      3.47 o
  -6   6   3        2.73        6.18      8.69 o
  -5   6   3      147.28      181.51      7.72 o
  -4   6   3        1.38       10.83      3.32 o
  -3   6   3      564.44      630.16     13.54 o
  -2   6   3      180.33      127.42      7.45 o
  -1   6   3       60.19       62.95      4.69 o
   0   6   3     1335.76     1376.37     14.10 o
   1   6   3     2297.56     2462.43     20.57 o
   2   6   3      274.86      262.16      8.39 o
   3   6   3       26.81       20.24      5.45 o
   4   6   3     1014.71     1030.11     22.42 o
   5   6   3        8.99       19.99      5.43 o
   6   6   3       58.64       70.19      9.32 o
   7   6   3        0.16        1.66      5.10 o
   8   6   3      627.47      733.97     19.79 o
   9   6   3        0.05        4.23      6.38 o
  10   6   3       94.28      107.91      9.82 o
  11   6   3        5.01       10.99     11.52 o
  12   6   3        1.11        2.85     11.52 o
  13   6   3       18.42       36.07     16.17 o
 -15   7   3        0.82        3.82     20.05 o
 -14   7   3        5.19        6.59     14.34 o
 -13   7   3        1.29        7.91     15.31 o
 -12   7   3       17.86       12.64      8.29 o
 -11   7   3       30.25       21.54      7.59 o
 -10   7   3       23.41       31.06      9.28 o
  -9   7   3     1663.78     1742.37     25.58 o
  -8   7   3      674.12      747.78     13.38 o
  -7   7   3       92.84      109.31      7.04 o
  -6   7   3       38.57       63.93      4.60 o
  -5   7   3       29.25       28.50      3.91 o
  -4   7   3      151.49      178.49      7.00 o
  -3   7   3      591.38      593.28     14.08 o
  -2   7   3       68.51       42.91      7.77 o
  -1   7   3     1326.68     1430.67     14.44 o
   0   7   3     2918.17     3160.04     30.39 o
   1   7   3       29.85       25.18      6.14 o
   2   7   3      545.58      542.81     10.36 o
   3   7   3       28.82       26.68      7.39 o
   4   7   3        7.29       11.55      5.40 o
   5   7   3      249.99      270.40     16.85 o
   6   7   3      131.63      155.98     10.80 o
   7   7   3      170.71      147.30     12.71 o
   8   7   3      223.76      243.55     11.96 o
   9   7   3        7.45        1.43      6.96 o
  10   7   3       55.50       60.15     11.31 o
  11   7   3        1.87        9.34     13.45 o
  12   7   3       13.54       30.80     16.68 o
 -14   8   3        5.76       11.94     15.00 o
 -13   8   3       10.82       10.66     14.51 o
 -12   8   3        0.02        2.93      8.77 o
 -11   8   3      412.23      403.49     23.67 o
 -10   8   3      204.11      168.32     11.57 o
  -9   8   3       99.96       84.44      7.35 o
  -8   8   3       73.64      112.47     19.98 o
  -7   8   3      103.81       84.54     11.62 o
  -6   8   3      117.55      131.32      7.36 o
  -5   8   3       59.58      115.59      7.93 o
  -4   8   3      359.54      378.15     10.58 o
  -3   8   3      596.06      595.02     12.05 o
  -2   8   3        7.97       11.14      6.90 o
  -1   8   3      189.22      185.40      7.60 o
   0   8   3      177.54      169.91      7.12 o
   1   8   3        9.01       13.71      4.70 o
   2   8   3      419.35      398.26      8.50 o
   3   8   3       17.49       18.65      5.72 o
   4   8   3       75.19       83.82     10.66 o
   5   8   3      113.99      123.52     10.43 o
   6   8   3      149.36      192.64     11.83 o
   7   8   3      193.68      196.46      9.63 o
   8   8   3       59.68       62.06     11.87 o
   9   8   3       94.51      104.58     16.21 o
  10   8   3       19.60       14.48     10.97 o
  11   8   3       18.94       32.47     15.92 o
  12   8   3        0.23        1.64     21.09 o
 -14   9   3       17.94       27.05     34.37 o
 -13   9   3        5.50        1.67     13.62 o
 -12   9   3        0.58        1.98      9.63 o
 -11   9   3        1.12        2.51      7.38 o
 -10   9   3       59.08       51.31     11.01 o
  -9   9   3       41.78       35.18      9.07 o
  -8   9   3       10.67        9.31      7.38 o
  -7   9   3        4.91        7.18      6.96 o
  -6   9   3       33.89       41.26     11.77 o
  -5   9   3       55.44       38.38      5.28 o
  -4   9   3        4.06        3.21      4.40 o
  -3   9   3      185.36      236.47     12.84 o
  -2   9   3      404.64      420.60     12.58 o
  -1   9   3       51.27       60.00      7.07 o
   0   9   3       41.61       45.60      5.25 o
   1   9   3       51.79       44.71      5.89 o
   2   9   3       40.96       34.46      6.54 o
   3   9   3     1471.71     1474.27     25.44 o
   4   9   3        0.04        0.56      7.32 o
   5   9   3       40.71       39.46      9.88 o
   6   9   3      372.70      342.38     18.69 o
   7   9   3      759.98      790.53     25.31 o
   8   9   3      184.51      255.50     24.20 o
   9   9   3        1.16       37.56     10.95 o
  10   9   3        0.92        7.99     11.45 o
  11   9   3       57.00       70.74     19.19 o
 -13  10   3        0.13        1.48     17.62 o
 -12  10   3       23.29        6.21     13.26 o
 -11  10   3       12.20        3.83      7.46 o
 -10  10   3        1.00        5.20      8.21 o
  -9  10   3        2.32        6.41      7.27 o
  -8  10   3      181.30      179.98     15.60 o
  -7  10   3       43.28       29.43     11.68 o
  -6  10   3       13.78       57.56     14.66 o
  -5  10   3      395.54      455.99     18.49 o
  -4  10   3       12.87       13.69      8.91 o
  -3  10   3        6.69        4.18      5.99 o
  -2  10   3      582.69      607.23     18.09 o
  -1  10   3       19.16       43.16      8.48 o
   0  10   3       13.17       10.23      4.92 o
   1  10   3      130.48      139.74      9.41 o
   2  10   3     1043.70     1067.99     29.75 o
   3  10   3       88.77       80.08     10.98 o
   4  10   3       30.25       13.52      8.88 o
   5  10   3        3.38        3.79      7.78 o
   6  10   3       34.47       20.80     10.10 o
   7  10   3       22.21       37.40     12.15 o
   8  10   3        0.95       11.37     10.30 o
   9  10   3        2.87        5.54      9.56 o
  10  10   3       52.30       43.27     14.56 o
 -12  11   3       19.82       10.75     15.16 o
 -11  11   3       70.27       52.13     15.13 o
 -10  11   3        0.01        4.46      9.88 o
  -9  11   3        4.58        1.10      9.87 o
  -8  11   3       73.55       76.98     15.46 o
  -7  11   3       15.58        7.21     10.90 o
  -6  11   3       90.91       72.10     13.85 o
  -5  11   3        0.33        3.09      9.40 o
  -4  11   3       22.29       26.92      8.61 o
  -3  11   3      128.92      141.18     14.03 o
  -2  11   3      432.81      465.97     18.22 o
  -1  11   3       13.41       10.56      6.94 o
   0  11   3      106.16       95.19      9.68 o
   1  11   3        3.46        6.44      8.48 o
   2  11   3        0.11        6.82      8.77 o
   3  11   3       23.77        4.94      7.97 o
   4  11   3       89.46       71.63     10.77 o
   5  11   3      311.59      287.52     18.31 o
   6  11   3       58.56       44.41     12.59 o
   7  11   3       61.43       36.07     12.63 o
   8  11   3       21.95       13.78     13.77 o
   9  11   3       40.86       36.64     15.88 o
 -11  12   3       22.29       19.38     11.52 o
 -10  12   3       29.78       23.96     13.61 o
  -9  12   3        8.64        6.18     11.62 o
  -8  12   3       18.21       17.23     13.33 o
  -7  12   3        7.64        3.94     10.59 o
  -6  12   3       11.85       11.97     13.08 o
  -5  12   3      194.84      178.67     20.88 o
  -4  12   3       22.16       25.60     10.44 o
  -3  12   3        9.97        4.51      8.35 o
  -2  12   3       20.93       32.16     12.89 o
  -1  12   3       19.91        6.41      9.57 o
   0  12   3        1.05        5.50      7.68 o
   1  12   3       12.87        2.76      8.15 o
   2  12   3        7.03        4.16      8.66 o
   3  12   3       18.43       14.45     10.63 o
   4  12   3        0.83        0.56      8.95 o
   5  12   3       84.73       84.65     14.66 o
   6  12   3       29.39       13.74     13.54 o
   7  12   3        6.66       12.56     13.45 o
   8  12   3       29.26       22.55     22.00 o
  -9  13   3       11.41       10.05     13.61 o
  -8  13   3        0.08        0.56     11.21 o
  -7  13   3        0.63        1.13     12.08 o
  -6  13   3      116.60      159.31     19.00 o
  -5  13   3       12.57       17.67     15.58 o
  -4  13   3       68.25       58.14     17.82 o
  -3  13   3       70.30       57.63     12.88 o
  -2  13   3        0.07        7.35     10.79 o
  -1  13   3       43.29       44.25     11.57 o
   0  13   3       48.77       40.38     10.81 o
   1  13   3        9.36        3.91      9.62 o
   2  13   3        1.79        4.87      8.99 o
   3  13   3        6.77       10.52     10.08 o
   4  13   3        4.75        4.42      9.15 o
   5  13   3       36.85       14.76     13.22 o
   6  13   3        0.01        4.96     13.30 o
  -8  14   3        6.11        7.63     19.47 o
  -7  14   3        0.13       14.62     13.69 o
  -6  14   3       80.68       78.64     30.18 o
  -5  14   3       14.67       20.14     16.44 o
  -4  14   3        0.24        3.84     15.72 o
  -3  14   3       13.97       22.23     16.25 o
  -2  14   3        6.65        2.68     13.40 o
  -1  14   3       61.07       44.16     15.96 o
   0  14   3        0.01        6.24     12.02 o
   1  14   3       34.07       20.39     11.45 o
   2  14   3       34.94       28.63     11.67 o
   3  14   3        8.54       16.46     13.34 o
   4  14   3        1.30        7.71     12.08 o
  -5  15   3        0.78        8.68     17.02 o
  -4  15   3        0.61       13.75     15.37 o
  -3  15   3        0.95        2.15     16.53 o
  -2  15   3       19.88       36.16     18.19 o
  -1  15   3        3.10        1.81     15.85 o
   0  15   3      129.28      123.57     17.22 o
   1  15   3        8.76        6.95     13.77 o
  -4 -16   4       10.09        4.37     18.84 o
  -3 -16   4        8.00        6.11     13.17 o
  -2 -16   4        0.83        3.42     11.27 o
  -1 -16   4        6.48        8.43     12.90 o
   0 -16   4       32.85       13.69     14.75 o
   1 -16   4        5.03       12.77     12.57 o
   2 -16   4        1.38        0.00     12.21 o
   3 -16   4        0.82       11.65     16.08 o
   4 -16   4        0.06        2.20     14.37 o
   5 -16   4        0.27        9.28     15.68 o
  -6 -15   4        5.62       16.80     13.11 o
  -5 -15   4       60.22       34.62     12.76 o
  -4 -15   4       41.67       33.92     12.93 o
  -3 -15   4       18.78       14.12     11.80 o
  -2 -15   4       15.10       22.84     12.39 o
  -1 -15   4        5.11        4.54     10.96 o
   0 -15   4       11.12        7.61      9.87 o
   1 -15   4       27.00       10.25      9.82 o
   2 -15   4       46.43       50.49     12.32 o
   3 -15   4       40.56       49.58     15.23 o
   4 -15   4        1.30        4.40     12.56 o
   5 -15   4       10.81       24.94     13.64 o
   6 -15   4        1.39        0.13     13.79 o
   7 -15   4        4.01       19.36     14.63 o
  -8 -14   4        0.66       10.42      9.87 o
  -7 -14   4       60.02       88.05     17.00 o
  -6 -14   4        8.98       10.36     10.98 o
  -5 -14   4       61.88       53.70      9.87 o
  -4 -14   4       48.21       70.68     13.62 o
  -3 -14   4       26.72       22.62     12.45 o
  -2 -14   4       68.19       62.71     11.33 o
  -1 -14   4      113.42       99.43     12.37 o
   0 -14   4        5.91        3.20      7.95 o
   1 -14   4       16.86       21.90      9.90 o
   2 -14   4      510.27      564.95     22.97 o
   3 -14   4       20.55       21.36     11.70 o
   4 -14   4       66.75       82.33     11.74 o
   5 -14   4        2.87        3.06     10.79 o
   6 -14   4       82.62       89.68     15.18 o
   7 -14   4       63.72       77.17     15.82 o
   8 -14   4        5.66       17.26     13.86 o
   9 -14   4       14.76       22.36     14.15 o
  -9 -13   4        1.06        3.48     10.30 o
  -8 -13   4        4.68        4.21      9.21 o
  -7 -13   4        4.33        6.37     11.41 o
  -6 -13   4      176.41      210.60     17.98 o
  -5 -13   4       27.14       24.20      8.50 o
  -4 -13   4        0.72        3.32      8.75 o
  -3 -13   4        1.18       11.83      7.32 o
  -2 -13   4      945.79     1005.25     21.52 o
  -1 -13   4      197.26      190.08     11.39 o
   0 -13   4       28.30       26.78     10.09 o
   1 -13   4      635.52      720.80     20.64 o
   2 -13   4      941.69     1008.01     28.16 o
   3 -13   4      117.09      145.19     12.91 o
   4 -13   4      242.09      250.02     15.16 o
   5 -13   4        0.96        5.07      8.99 o
   6 -13   4        2.09        9.96     12.29 o
   7 -13   4        0.73        1.73     11.33 o
   8 -13   4        8.08        7.55     11.47 o
   9 -13   4        1.85        9.37     13.39 o
  10 -13   4       42.70       35.23     14.11 o
 -10 -12   4        0.15        2.37     10.63 o
  -9 -12   4       17.20       25.67      9.32 o
  -8 -12   4       74.23       64.33     10.29 o
  -7 -12   4       32.98       21.79      8.42 o
  -6 -12   4      143.02      149.65     15.66 o
  -5 -12   4        2.43       10.22      8.34 o
  -4 -12   4       86.75       93.97     10.65 o
  -3 -12   4      115.53      100.70      9.92 o
  -2 -12   4      791.76      776.74     19.47 o
  -1 -12   4      169.29      182.78      9.79 o
   0 -12   4       37.27       47.59      7.32 o
   1 -12   4       36.17       45.87      7.05 o
   2 -12   4      769.31      852.88     20.46 o
   3 -12   4      133.04      135.88     11.29 o
   4 -12   4      139.94      197.77     14.33 o
   5 -12   4        0.03        3.78      8.40 o
   6 -12   4       94.10       68.65     10.08 o
   7 -12   4        4.08        9.75     10.68 o
   8 -12   4       10.92       12.83     12.13 o
   9 -12   4       10.94       14.83     11.82 o
  10 -12   4       19.07       36.05     13.87 o
  11 -12   4       24.80       30.19     12.75 o
 -11 -11   4        2.35       10.56     12.22 o
 -10 -11   4        0.44        4.59     10.92 o
  -9 -11   4      272.31      293.52     14.32 o
  -8 -11   4        3.15        5.00      9.13 o
  -7 -11   4       92.63      104.70     16.57 o
  -6 -11   4        2.78        4.66      9.28 o
  -5 -11   4      310.13      329.65     17.20 o
  -4 -11   4      107.27       76.79     11.18 o
  -3 -11   4        3.09       15.23      6.99 o
  -2 -11   4        0.58        3.36      6.26 o
  -1 -11   4      257.35      238.50      8.45 o
   0 -11   4      959.83      993.59     16.61 o
   1 -11   4       77.86       75.00      6.87 o
   2 -11   4      339.50      371.37     12.72 o
   3 -11   4        1.27        9.63      6.03 o
   4 -11   4      161.80      163.36     11.94 o
   5 -11   4        4.00        9.07      8.50 o
   6 -11   4       44.30       54.29     11.37 o
   7 -11   4       13.26       22.02      9.15 o
   8 -11   4       42.16       43.12     13.33 o
   9 -11   4       67.73       92.40     16.51 o
  10 -11   4       69.64      100.88     16.82 o
  11 -11   4        2.91       23.84     11.93 o
  12 -11   4        7.75        8.91     10.85 o
 -12 -10   4        5.98        3.74     11.55 o
 -11 -10   4       22.98       16.77     10.92 o
 -10 -10   4      123.29      103.66     12.08 o
  -9 -10   4      237.11      251.85     14.03 o
  -8 -10   4       44.41       40.78      9.63 o
  -7 -10   4        6.70        9.85      8.04 o
  -6 -10   4        0.01        3.24      4.04 o
  -5 -10   4       28.97       22.24      6.30 o
  -4 -10   4      670.29      725.76     18.55 o
  -3 -10   4      278.69      303.54     11.70 o
  -2 -10   4        9.17        9.14      5.07 o
  -1 -10   4        4.97        3.34      6.58 o
   0 -10   4      255.58      297.01     10.54 o
   1 -10   4      227.45      246.15     12.67 o
   2 -10   4      116.28       99.52      7.39 o
   3 -10   4      120.61      100.18      6.65 o
   4 -10   4       43.12       37.19      6.83 o
   5 -10   4       28.50       18.01      5.01 o
   6 -10   4        0.57        8.53      7.67 o
   7 -10   4      418.66      383.43     20.78 o
   8 -10   4       68.67       89.65     17.46 o
   9 -10   4      140.60      140.49     14.35 o
  10 -10   4      500.62      580.12     28.60 o
  11 -10   4       50.72       32.63     11.95 o
  12 -10   4       20.90       25.26     12.48 o
 -13  -9   4       45.04       36.06     12.52 o
 -12  -9   4       49.56       19.71     10.70 o
 -11  -9   4       22.17       13.36     12.41 o
 -10  -9   4      451.46      394.79     16.43 o
  -9  -9   4      761.87      845.38     27.49 o
  -8  -9   4        0.04        4.53      5.28 o
  -7  -9   4        0.74        7.60      5.72 o
  -6  -9   4        6.79        7.89      4.94 o
  -5  -9   4        0.83        4.18      5.74 o
  -4  -9   4       97.55       80.14      6.92 o
  -3  -9   4     1667.31     1719.58     22.07 o
  -2  -9   4        7.48       14.87      3.70 o
  -1  -9   4     1085.24     1180.43     18.04 o
   0  -9   4      102.97      137.45      5.33 o
   1  -9   4      111.05      130.61     10.25 o
   2  -9   4      181.89      148.58      8.02 o
   3  -9   4      123.76      117.45      9.10 o
   4  -9   4       79.29       64.46      6.22 o
   5  -9   4       17.09       30.15      5.80 o
   6  -9   4      247.61      242.65     13.72 o
   7  -9   4      216.30      236.09     13.46 o
   8  -9   4       28.85       21.46      6.90 o
   9  -9   4       53.09       41.31      9.63 o
  10  -9   4        1.64       10.99      9.24 o
  11  -9   4        0.72       10.28     10.12 o
  12  -9   4       31.70       18.33     12.13 o
  13  -9   4      137.73      132.31     15.76 o
 -14  -8   4       89.47       85.45     15.15 o
 -13  -8   4       90.86       87.18     12.30 o
 -12  -8   4       97.07       85.65     12.39 o
 -11  -8   4       48.87       61.11     11.55 o
 -10  -8   4       11.25        9.95      7.13 o
  -9  -8   4       33.79       43.89      5.91 o
  -8  -8   4        2.48       10.28      6.28 o
  -7  -8   4      448.41      513.65     16.19 o
  -6  -8   4      304.16      299.41     18.48 o
  -5  -8   4       20.35       30.35      5.09 o
  -4  -8   4       80.08       70.33      7.75 o
  -3  -8   4        0.50        1.52      4.54 o
  -2  -8   4      262.67      250.69     11.67 o
  -1  -8   4      577.93      534.13     14.70 o
   0  -8   4      517.23      592.26     13.37 o
   1  -8   4      299.09      310.55      8.41 o
   2  -8   4      365.92      362.32     15.55 o
   3  -8   4     5898.13     6127.18     42.70 o
   4  -8   4        0.65        2.50      5.64 o
   5  -8   4      332.92      347.85     12.93 o
   6  -8   4       53.35       49.62      6.36 o
   7  -8   4        0.03        2.66      4.78 o
   8  -8   4       10.60       12.41      6.12 o
   9  -8   4       55.78       62.57     16.62 o
  10  -8   4        1.98        5.90      9.14 o
  11  -8   4       79.74       75.59     13.49 o
  12  -8   4        7.02       11.49     10.64 o
  13  -8   4        8.06        2.90     11.48 o
 -14  -7   4        1.10        2.00      9.88 o
 -13  -7   4      102.27       48.19     13.19 o
 -12  -7   4       10.90        4.77      8.58 o
 -11  -7   4      210.39      222.94     18.59 o
 -10  -7   4        0.96        0.56      6.40 o
  -9  -7   4      237.90      255.77     11.34 o
  -8  -7   4       34.30       28.06      6.55 o
  -7  -7   4      162.13      139.92      6.61 o
  -6  -7   4        6.51       12.27      5.28 o
  -5  -7   4       83.96       94.93      7.24 o
  -4  -7   4      354.29      357.02      8.45 o
  -3  -7   4       22.94       26.60      3.74 o
  -2  -7   4       20.99       23.96      3.18 o
  -1  -7   4     1638.75     1651.01     28.18 o
   0  -7   4      604.88      612.17     14.73 o
   1  -7   4      341.03      343.41     11.69 o
   2  -7   4      515.85      592.70     15.52 o
   3  -7   4      120.02       89.11      4.81 o
   4  -7   4       11.29       15.72     10.02 o
   5  -7   4        2.16        2.61      4.44 o
   6  -7   4       67.93       58.43      9.63 o
   7  -7   4       19.01       10.96      7.13 o
   8  -7   4       39.52       41.08      5.70 o
   9  -7   4      555.79      598.01     17.05 o
  10  -7   4        4.66        4.56      7.24 o
  11  -7   4      122.78      119.55     14.44 o
  12  -7   4        9.50        7.06      9.61 o
  13  -7   4       13.76       26.03     11.35 o
  14  -7   4       17.76       19.24     11.07 o
 -15  -6   4        0.73        4.38     11.17 o
 -14  -6   4       36.30       37.79     13.14 o
 -13  -6   4       85.05      109.46     15.01 o
 -12  -6   4       10.13       21.18     10.96 o
 -11  -6   4       63.93       68.94     12.84 o
 -10  -6   4       76.20       84.77      8.02 o
  -9  -6   4       28.70       56.17      5.61 o
  -8  -6   4     1409.34     1527.85     21.45 o
  -7  -6   4        0.93        4.01      4.58 o
  -6  -6   4      252.62      265.48      8.99 o
  -5  -6   4      360.73      370.90     13.23 o
  -4  -6   4     2689.69     2569.00     24.69 o
  -3  -6   4      376.38      425.82      8.86 o
  -2  -6   4     2874.88     3063.95     18.00 o
  -1  -6   4      575.52      529.66      9.64 o
   0  -6   4      340.81      323.40     17.48 o
   1  -6   4     1629.12     1850.83     11.84 o
   2  -6   4        3.29        6.97      2.54 o
   3  -6   4     1174.71     1257.59     20.80 o
   4  -6   4      384.27      279.34      7.37 o
   5  -6   4       29.55       26.14      3.20 o
   6  -6   4       19.76       21.32      3.42 o
   7  -6   4       79.13       65.81      9.36 o
   8  -6   4       14.15       15.49      6.25 o
   9  -6   4        6.72        8.82      5.60 o
  10  -6   4       11.40        2.24      7.58 o
  11  -6   4        0.36        6.89      9.12 o
  12  -6   4       52.95       49.00     11.36 o
  13  -6   4       14.82        7.74      9.90 o
  14  -6   4       86.94      113.11     18.41 o
 -15  -5   4        7.60        7.51     11.04 o
 -14  -5   4        7.42       12.41      9.75 o
 -13  -5   4        4.39        6.72      7.73 o
 -12  -5   4      125.77       82.10     10.06 o
 -11  -5   4      222.34      217.85     16.42 o
 -10  -5   4      153.51      113.42      7.52 o
  -9  -5   4       25.38       17.43      5.98 o
  -8  -5   4      941.93      885.99     16.72 o
  -7  -5   4        8.61       14.25      5.80 o
  -6  -5   4      520.52      529.45     10.84 o
  -5  -5   4      314.92      298.40     11.62 o
  -4  -5   4      174.70      248.14      5.56 o
  -3  -5   4     3276.42     3299.06     16.35 o
  -2  -5   4     3286.42     3514.02     13.55 o
  -1  -5   4     1073.87     1002.50     10.63 o
   0  -5   4      779.26      800.67     24.38 o
   1  -5   4     1735.99     1693.47     14.50 o
   2  -5   4     1187.23     1220.13      8.23 o
   3  -5   4     1380.35     1375.57     17.52 o
   4  -5   4       61.27       40.83      5.22 o
   5  -5   4      284.87      237.57      3.87 o
   6  -5   4       18.27       31.16      3.47 o
   7  -5   4       71.30       43.37      4.87 o
   8  -5   4        8.38        5.41      3.22 o
   9  -5   4       49.09       46.40      6.07 o
  10  -5   4      120.81      139.12     11.05 o
  11  -5   4        0.30        5.28      8.43 o
  12  -5   4       22.61       20.77     12.28 o
  13  -5   4      119.29      111.33     14.29 o
  14  -5   4        7.25        7.74     12.07 o
 -15  -4   4       31.34       38.44     12.79 o
 -14  -4   4      189.07      143.95     14.25 o
 -13  -4   4       38.77       26.21      8.24 o
 -12  -4   4        1.04        7.53      7.06 o
 -11  -4   4      796.03      807.04     37.27 o
 -10  -4   4      708.03      721.73     11.82 o
  -9  -4   4       57.67       45.81      4.73 o
  -8  -4   4       79.80       58.81      5.55 o
  -7  -4   4       22.37       25.79      3.44 o
  -6  -4   4      832.08      944.90     11.68 o
  -5  -4   4      655.06      653.11      9.08 o
  -4  -4   4     4035.45     3774.83     18.20 o
  -3  -4   4      360.91      365.54      6.49 o
  -2  -4   4     2103.46     2074.35     15.33 o
  -1  -4   4      769.06      830.53     11.22 o
   0  -4   4       18.48        9.04      2.03 o
   1  -4   4     1283.16     1522.00     10.74 o
   2  -4   4       11.55        9.46      1.90 o
   3  -4   4      276.04      261.81      7.97 o
   4  -4   4       36.65       35.43      8.86 o
   5  -4   4     2520.14     2786.41     43.15 o
   7  -4   4      371.27      383.75     10.28 o
   8  -4   4      115.56      115.59      8.95 o
   9  -4   4       54.65       49.32      6.71 o
  10  -4   4       20.22       10.66      5.34 o
  11  -4   4        0.38        3.40      8.40 o
  12  -4   4        5.65        4.81     10.08 o
  13  -4   4       75.17       43.08     12.24 o
  14  -4   4        3.31        3.68      9.78 o
 -16  -3   4       25.39       28.79     13.33 o
 -15  -3   4       14.73        9.27      7.85 o
 -14  -3   4        2.63        7.83      7.85 o
 -13  -3   4        0.44        1.87      6.48 o
 -12  -3   4       12.23        2.25      5.83 o
 -11  -3   4      621.87      601.40     16.53 o
 -10  -3   4       86.48       55.55      4.94 o
  -9  -3   4      174.69      186.86      7.25 o
  -8  -3   4      667.25      689.65     13.42 o
  -7  -3   4     1019.96      938.26     18.07 o
  -6  -3   4      474.01      451.81      8.58 o
  -5  -3   4        2.44        1.70      2.63 o
  -4  -3   4       23.43       18.04      5.26 o
  -3  -3   4    10853.18    10760.47     19.24 o
  -2  -3   4     6173.25     6239.55     29.79 o
  -1  -3   4    10827.82    10424.32     42.77 o
   0  -3   4    10571.01    10572.35    102.99 o
   1  -3   4     2098.03     1933.84     18.23 o
   2  -3   4       64.40       65.80      5.10 o
   3  -3   4      254.98      207.56      4.73 o
   4  -3   4       41.08       28.04      3.96 o
   5  -3   4     2312.29     2427.94     21.17 o
   6  -3   4      555.84      619.65     14.01 o
   7  -3   4      271.57      316.56      9.84 o
   8  -3   4      364.78      398.04      9.77 o
   9  -3   4       26.44       20.69      4.61 o
  10  -3   4      427.01      443.42     19.67 o
  11  -3   4      686.25      780.68     25.87 o
  12  -3   4       75.98       72.16     14.07 o
  13  -3   4       13.56       18.77     10.59 o
  14  -3   4        2.42        5.46     11.23 o
  15  -3   4        2.21        3.94     24.79 o
 -16  -2   4       26.55        9.78     14.38 o
 -15  -2   4        3.45        5.46     10.01 o
 -14  -2   4        0.96        5.15      6.35 o
 -13  -2   4      147.56      119.63     10.92 o
 -12  -2   4        2.73        3.10      5.48 o
 -11  -2   4      102.75      119.96      8.83 o
 -10  -2   4      230.24      234.55      8.25 o
  -9  -2   4       57.93       54.16      4.05 o
  -8  -2   4      375.52      369.99      8.83 o
  -7  -2   4       49.22       30.82      5.55 o
  -6  -2   4      680.71      806.35      6.05 o
  -5  -2   4     1132.73     1033.56      8.05 o
  -4  -2   4     3941.63     3650.87     32.60 o
  -3  -2   4    12535.71    12073.97    114.58 o
  -2  -2   4    20342.84    19659.29     84.29 o
  -1  -2   4     4037.55     4071.35     22.90 o
   0  -2   4    24553.17    22408.11    173.58 o
   1  -2   4     7727.13     7981.51     52.11 o
   2  -2   4      256.36      317.52     40.32 o
   3  -2   4      403.89      457.19      6.26 o
   4  -2   4      173.58      141.80      7.80 o
   5  -2   4     3003.96     3029.10     39.15 o
   6  -2   4      118.45       87.35      5.41 o
   7  -2   4        6.27       12.98      3.77 o
   8  -2   4      325.09      299.53     10.72 o
   9  -2   4      323.62      357.87     13.52 o
  10  -2   4      667.14      776.66     16.66 o
  11  -2   4        7.72        9.35      9.19 o
  12  -2   4        8.69        7.06      8.87 o
  13  -2   4       95.74       93.00     15.45 o
  14  -2   4        3.11       12.66     10.37 o
  15  -2   4       14.77       29.30     25.64 o
 -16  -1   4       60.83       70.16     19.49 o
 -15  -1   4        0.86        2.24      8.82 o
 -14  -1   4       63.16       65.71      8.17 o
 -13  -1   4      317.38      298.22     13.02 o
 -12  -1   4      122.01      113.13     10.25 o
 -11  -1   4      399.55      386.88     19.27 o
 -10  -1   4       34.91       36.83      5.31 o
  -9  -1   4      101.67      122.73      6.97 o
  -8  -1   4       53.43       34.03      4.24 o
  -7  -1   4      939.47     1110.47     13.64 o
  -6  -1   4     5443.83     5881.80     20.12 o
  -5  -1   4        6.65        3.89      1.95 o
  -4  -1   4      788.34      732.03      7.13 o
  -3  -1   4     2048.32     1825.07     20.93 o
  -2  -1   4     1307.95     1235.68     11.23 o
  -1  -1   4       92.16       69.87     12.96 o
   0  -1   4     1910.88     1822.53     20.41 o
   1  -1   4     1515.69     1399.33      7.95 o
   2  -1   4      637.91      624.42     21.42 o
   3  -1   4     2566.92     2651.86     27.48 o
   4  -1   4       12.32        4.68     10.43 o
   5  -1   4       88.81      140.71     10.51 o
   6  -1   4       32.18       31.86      4.25 o
   7  -1   4       52.12       72.80     10.40 o
   8  -1   4       59.73       71.68      6.98 o
   9  -1   4       17.56       20.97      5.42 o
  10  -1   4      587.57      643.98     21.37 o
  11  -1   4       70.10       94.14     11.70 o
  12  -1   4       49.73       52.95     13.16 o
  13  -1   4      206.59      202.92     18.18 o
  14  -1   4      107.04      108.57     15.49 o
 -16   0   4       29.00       34.14     15.02 o
 -15   0   4       15.12       11.31     13.92 o
 -14   0   4       42.80       24.17     11.51 o
 -13   0   4      181.46      160.23      6.87 o
 -12   0   4       42.99       48.03      9.88 o
 -11   0   4       35.58       42.60      4.89 o
 -10   0   4       16.13       12.38      2.75 o
  -9   0   4        0.56        0.85      4.65 o
  -8   0   4     2345.69     2360.07     22.21 o
  -7   0   4      269.48      319.59      6.24 o
  -6   0   4     7213.55     7466.20     50.09 o
  -5   0   4      134.91       77.54      1.72 o
  -4   0   4     3092.78     2930.18     16.36 o
  -3   0   4      188.00      194.02      6.79 o
  -2   0   4     8751.48     8500.37    106.49 o
  -1   0   4      445.47      441.41      6.21 o
   0   0   4      941.09      781.80      6.65 o
   1   0   4       37.27       23.30      3.94 o
   2   0   4      926.41      927.70     11.02 o
   3   0   4      454.97      509.41     18.13 o
   4   0   4     2814.81     2896.75     31.12 o
   5   0   4      828.12      936.93     12.95 o
   6   0   4     3545.58     3558.88     34.70 o
   7   0   4        0.60        2.64      3.64 o
   8   0   4        1.35        2.98      4.41 o
   9   0   4        2.73        4.24      5.89 o
  10   0   4      620.99      613.06     20.90 o
  11   0   4      215.33      266.53     17.99 o
  12   0   4      645.35      658.61     27.07 o
  13   0   4       46.27       58.36     12.52 o
  14   0   4       15.27        2.85     13.57 o
 -16   1   4        3.24        2.50     14.39 o
 -15   1   4        3.13        1.53     10.92 o
 -14   1   4       83.16       97.90     14.62 o
 -13   1   4        0.21        1.39      7.57 o
 -12   1   4      511.98      562.60     23.56 o
 -11   1   4       18.80       13.38      4.34 o
 -10   1   4       92.92       89.16      5.99 o
  -9   1   4        0.21        6.19      4.16 o
  -8   1   4       30.41       41.29      7.24 o
  -7   1   4      600.56      740.27     42.28 o
  -6   1   4       32.57       46.30      7.74 o
  -5   1   4     7330.73     7774.63     78.30 o
  -4   1   4     1205.05     1232.73      7.98 o
  -3   1   4      711.05      712.80      7.36 o
  -2   1   4       32.91       52.16     11.03 o
  -1   1   4     2040.27     1890.56      8.15 o
   0   1   4     7905.63     8074.05     66.60 o
   1   1   4     1998.50     1837.37     12.86 o
   2   1   4     1646.54     1640.10     10.75 o
   3   1   4        4.31        2.43      3.52 o
   4   1   4      156.32      165.87      5.69 o
   5   1   4      727.84      789.39     12.28 o
   6   1   4      868.88      801.95     13.53 o
   7   1   4       22.48       23.52      4.33 o
   8   1   4      433.53      449.37      8.51 o
   9   1   4      789.17      796.67     18.33 o
  10   1   4       12.72        7.72      7.55 o
  11   1   4       22.84       17.02     12.72 o
  12   1   4       21.83       19.66     10.18 o
  13   1   4        0.02        4.60      9.64 o
  14   1   4        0.26       10.39     11.96 o
 -16   2   4        1.49        0.38     17.39 o
 -15   2   4        0.64        7.06     12.30 o
 -14   2   4       43.72       18.68     10.13 o
 -13   2   4      205.41      207.45     29.21 o
 -12   2   4      167.27      149.93     15.91 o
 -11   2   4       16.12        9.51      9.56 o
 -10   2   4      213.91      181.74     15.13 o
  -9   2   4        3.27        4.32     10.03 o
  -8   2   4      208.45      130.17     15.21 o
  -7   2   4     1389.05     1215.48     46.21 o
  -6   2   4      648.51      658.85     11.26 o
  -5   2   4     1443.42     1509.31     10.63 o
  -4   2   4     1853.01     1956.11     10.06 o
  -3   2   4      938.50     1061.50     16.10 o
  -2   2   4      774.60      728.19     11.92 o
  -1   2   4      117.30      123.05      3.49 o
   0   2   4     2679.18     2739.64     28.82 o
   1   2   4      135.81       67.58      3.02 o
   2   2   4     4021.77     3869.27     17.71 o
   3   2   4      494.18      581.04      9.19 o
   4   2   4      737.14      769.05      8.64 o
   5   2   4       51.71       65.44      4.93 o
   6   2   4        0.30        2.79      6.58 o
   7   2   4      351.75      352.97     11.08 o
   8   2   4       15.39       23.23      7.04 o
   9   2   4      177.42      189.68     10.26 o
  10   2   4       69.12       88.84      9.78 o
  11   2   4       79.56       78.36     12.12 o
  12   2   4       80.99       94.28     14.06 o
  13   2   4       14.89       30.12     12.94 o
  14   2   4        0.31        5.26     10.75 o
 -16   3   4        0.04        4.09     17.60 o
 -15   3   4        1.53        2.29     12.12 o
 -14   3   4        0.55        5.20      8.95 o
 -13   3   4       82.75       73.84     14.72 o
 -12   3   4       90.45       95.49     12.28 o
 -11   3   4      381.44      381.42     22.74 o
 -10   3   4      293.95      301.58     24.69 o
  -9   3   4      109.53       64.13     17.59 o
  -8   3   4       34.40       19.65      5.91 o
  -7   3   4     1046.91     1168.46     23.58 o
  -6   3   4       21.54       43.00      3.29 o
  -5   3   4     2017.78     1917.82     14.13 o
  -4   3   4       30.56       30.42      2.92 o
  -3   3   4     2490.82     2307.28     19.74 o
  -2   3   4     2481.18     2627.99     10.42 o
  -1   3   4     4762.05     4476.35     31.82 o
   0   3   4      191.76      213.05      6.00 o
   1   3   4     1952.13     2004.07     14.95 o
   2   3   4      543.04      644.19     10.28 o
   3   3   4      243.85      181.92      4.96 o
   4   3   4      321.52      333.33      9.78 o
   5   3   4     2805.87     2739.02     29.41 o
   6   3   4      969.54     1031.12     17.51 o
   7   3   4      302.02      292.93     12.41 o
   8   3   4      266.56      282.17     12.86 o
   9   3   4      338.74      331.93     13.11 o
  10   3   4       60.17       44.49      7.55 o
  11   3   4       43.58       34.19     10.84 o
  12   3   4        2.69        6.38      9.78 o
  13   3   4       10.73        7.73      9.93 o
  14   3   4        1.02        6.13     11.24 o
 -16   4   4       19.70       33.99     19.62 o
 -15   4   4       18.22       23.33     14.88 o
 -14   4   4        4.43       11.61     10.45 o
 -13   4   4       12.86       11.72      9.10 o
 -12   4   4        8.29        4.35      9.49 o
 -11   4   4       36.70       38.00      9.15 o
 -10   4   4        9.46       11.04      2.32 o
  -9   4   4      178.03      142.50      8.38 o
  -8   4   4      519.61      487.13     11.91 o
  -7   4   4     1279.09     1270.86     14.22 o
  -6   4   4      318.25      251.52      6.12 o
  -5   4   4     6736.81     6908.98     38.11 o
  -4   4   4        0.76        4.69      4.13 o
  -3   4   4     1478.24     1515.61     24.79 o
  -2   4   4        1.59        3.49      2.60 o
  -1   4   4      634.54      780.53     10.44 o
   0   4   4      865.71      744.48      6.59 o
   1   4   4     1332.52     1425.86     11.29 o
   2   4   4      748.02      809.85     16.61 o
   3   4   4      914.01      938.06     10.44 o
   4   4   4     1439.83     1450.57     21.12 o
   5   4   4      582.00      656.63     12.39 o
   6   4   4       37.55       40.44      8.52 o
   7   4   4      187.96      209.53     11.01 o
   8   4   4       47.59       30.77      5.01 o
   9   4   4        1.21        4.50      7.09 o
  10   4   4      265.03      252.39     17.86 o
  11   4   4       66.34       53.38     14.57 o
  12   4   4       25.74       15.05     11.20 o
  13   4   4        1.87       13.73     12.10 o
 -15   5   4        0.82        4.64     16.04 o
 -14   5   4        6.97        5.50      9.68 o
 -13   5   4      107.54       98.39     14.69 o
 -12   5   4       15.45        7.24      7.41 o
 -11   5   4      111.13      146.54     10.65 o
 -10   5   4        7.34        3.63      5.17 o
  -9   5   4      737.98      742.86     13.88 o
  -8   5   4      150.71      167.62      8.42 o
  -7   5   4      447.22      452.56      7.42 o
  -6   5   4      845.87      837.29     18.06 o
  -5   5   4      235.84      141.61      3.11 o
  -4   5   4     2180.85     2372.12     13.91 o
  -3   5   4        0.90        1.09      3.57 o
  -2   5   4     4391.00     4944.86     36.15 o
  -1   5   4      194.71      163.48      7.91 o
   0   5   4       48.34       50.63      3.82 o
   1   5   4     4763.75     4672.06     40.30 o
   2   5   4      588.76      708.84     12.49 o
   3   5   4       32.18       23.23      3.09 o
   4   5   4      354.46      341.02     13.19 o
   5   5   4       34.37       40.88      5.56 o
   6   5   4      252.41      280.79      8.34 o
   7   5   4      309.45      317.12      9.98 o
   8   5   4      733.22      758.75     17.41 o
   9   5   4       73.82       54.54     11.14 o
  10   5   4       53.67       47.96     11.20 o
  11   5   4        3.02       12.10     11.49 o
  12   5   4        2.22        9.08     12.54 o
  13   5   4       10.31       14.53     13.73 o
 -15   6   4        3.01       10.35     16.02 o
 -14   6   4       51.74       69.21     17.50 o
 -13   6   4        5.25        7.66     10.15 o
 -12   6   4      183.87      152.87      8.85 o
 -11   6   4      119.70      131.97     16.35 o
 -10   6   4     1348.55     1377.02     26.47 o
  -9   6   4       22.32       45.93      4.77 o
  -8   6   4        0.06        1.29      3.73 o
  -7   6   4        9.28       10.50      4.80 o
  -6   6   4        1.94        9.85      3.92 o
  -5   6   4      876.85      850.52     16.99 o
  -4   6   4      450.74      461.22      8.51 o
  -3   6   4       17.44       11.19      3.21 o
  -2   6   4     1006.99      998.33     17.10 o
  -1   6   4      160.88      163.51      8.42 o
   0   6   4       23.04       55.41      5.34 o
   1   6   4       46.53       80.08      5.11 o
   2   6   4      165.13      174.24      7.38 o
   3   6   4      270.15      241.12      8.54 o
   4   6   4        0.12        4.16      8.70 o
   5   6   4       14.16       12.16      7.10 o
   6   6   4      182.90      174.22      9.40 o
   7   6   4      627.41      669.57     19.49 o
   8   6   4       51.00       63.26      7.17 o
   9   6   4       79.64       63.08     11.74 o
  10   6   4        2.39        8.16     10.37 o
  11   6   4        3.33       10.03     12.94 o
  12   6   4      130.97      141.73     21.78 o
 -15   7   4        5.66       14.58     17.87 o
 -14   7   4       23.78       21.03     15.11 o
 -13   7   4       35.91       15.90     16.63 o
 -12   7   4       31.63       38.56      9.79 o
 -11   7   4      194.87      226.29     12.14 o
 -10   7   4      597.95      677.26     16.59 o
  -9   7   4       76.87       54.28     10.95 o
  -8   7   4      109.64       95.53     10.49 o
  -7   7   4        9.26       41.26      4.19 o
  -6   7   4      215.21      272.15     12.12 o
  -5   7   4      209.52      236.64      9.85 o
  -4   7   4        8.88       17.77      4.10 o
  -3   7   4      123.42       97.96      4.70 o
  -2   7   4      978.91     1082.77     19.00 o
  -1   7   4      312.91      324.65      9.26 o
   0   7   4        3.00        6.37      5.30 o
   1   7   4      462.59      407.97     11.62 o
   2   7   4       22.55       26.56      5.23 o
   3   7   4      357.95      301.21     12.59 o
   4   7   4        8.78       12.71     10.55 o
   5   7   4      546.65      566.55     17.07 o
   6   7   4       81.98       92.08     11.10 o
   7   7   4      199.17      204.09     11.64 o
   8   7   4        6.51        4.82      7.78 o
   9   7   4      118.13      101.51     11.25 o
  10   7   4       29.62       15.36     11.07 o
  11   7   4       29.84       38.72     14.46 o
  12   7   4        2.07       11.26     12.86 o
 -14   8   4        2.35       13.86     16.05 o
 -13   8   4       14.91       13.63     16.79 o
 -12   8   4        5.16        8.76      9.19 o
 -11   8   4      147.84      147.87      9.21 o
 -10   8   4      665.10      671.31     19.11 o
  -9   8   4       32.07       39.20      8.32 o
  -8   8   4       25.31       18.09      9.06 o
  -7   8   4      302.68      297.42     11.83 o
  -6   8   4       14.73       21.47      6.26 o
  -5   8   4      886.83      944.38     19.85 o
  -4   8   4      206.01      226.26     10.54 o
  -3   8   4      169.51      164.41     14.61 o
  -2   8   4       70.83       85.24      7.63 o
  -1   8   4        5.57        4.06      3.76 o
   0   8   4      392.74      429.35     10.59 o
   1   8   4      699.10      725.25     13.76 o
   2   8   4      556.88      584.11     15.98 o
   3   8   4      821.05      910.28     22.47 o
   4   8   4        4.05        3.01      6.62 o
   5   8   4      325.21      351.56     16.27 o
   6   8   4       96.65       81.81     11.49 o
   7   8   4      190.02      198.42     13.89 o
   8   8   4       25.22       28.41      8.59 o
   9   8   4      182.45      234.39     17.74 o
  10   8   4        4.68       12.14     11.17 o
  11   8   4       14.37       12.25     15.08 o
 -13   9   4        0.04        0.93     14.56 o
 -12   9   4        2.00        3.20      8.60 o
 -11   9   4       26.55       23.47      8.45 o
 -10   9   4      238.79      282.74     22.98 o
  -9   9   4      169.00      172.57     15.00 o
  -8   9   4        0.50       20.22     10.26 o
  -7   9   4        0.82        3.76      7.16 o
  -6   9   4       36.88       32.03      6.05 o
  -5   9   4        3.83        3.42      6.38 o
  -4   9   4      372.20      447.59     16.71 o
  -3   9   4      662.70      817.76     17.10 o
  -2   9   4       16.10       22.73      4.53 o
  -1   9   4       19.85       19.84      4.87 o
   0   9   4      165.92      181.07      7.17 o
   1   9   4      161.18      182.75      8.11 o
   2   9   4     1558.82     1637.10     25.52 o
   3   9   4      142.54      145.41     12.58 o
   4   9   4      481.96      539.54     17.70 o
   5   9   4        4.47        6.62      9.43 o
   6   9   4      131.47      145.60     11.07 o
   7   9   4      120.46      131.75     11.55 o
   8   9   4        3.41        3.75      8.27 o
   9   9   4      164.21      130.57     16.59 o
  10   9   4       27.30       22.57     13.51 o
 -13  10   4        5.12        5.46     21.33 o
 -12  10   4        6.49        4.87     12.68 o
 -11  10   4        6.91        9.31      9.14 o
 -10  10   4       16.61       11.12      9.67 o
  -9  10   4       50.70       91.02     17.97 o
  -8  10   4      127.45      148.24     14.60 o
  -7  10   4        0.53       10.21     10.47 o
  -6  10   4        2.50        5.68      9.11 o
  -5  10   4       93.79       87.51     15.03 o
  -4  10   4       78.75       68.24      9.37 o
  -3  10   4       43.19       66.43      8.82 o
  -2  10   4       45.57       32.19     10.77 o
  -1  10   4       27.91        9.63      7.42 o
   0  10   4      686.74      650.76     20.61 o
   1  10   4       52.85       27.03      8.76 o
   2  10   4        8.71       12.46      7.49 o
   3  10   4        0.66        5.45      8.54 o
   4  10   4       12.63       24.73     10.33 o
   5  10   4      140.34      141.49     13.35 o
   6  10   4       65.57       50.07     11.65 o
   7  10   4      240.48      276.30     19.37 o
   8  10   4       66.59       47.66     15.79 o
   9  10   4        2.20       11.06     10.47 o
 -12  11   4        0.66       12.24     22.27 o
 -11  11   4        5.22        1.15      9.45 o
 -10  11   4       17.28       22.68     11.85 o
  -9  11   4        0.34        2.46      9.60 o
  -8  11   4        1.71        0.87     10.09 o
  -7  11   4        0.01        4.40     10.45 o
  -6  11   4       98.42       88.46     34.49 o
  -5  11   4       18.44        9.56      9.17 o
  -4  11   4        0.60       13.71      8.75 o
  -3  11   4      311.18      271.47     17.69 o
  -2  11   4       58.22       62.72     11.22 o
  -1  11   4        0.80        7.66      8.09 o
   0  11   4       11.86        3.77      8.37 o
   1  11   4        4.16        1.90      7.99 o
   2  11   4       38.22       25.97      9.06 o
   3  11   4        9.73        5.25      9.17 o
   4  11   4       25.99       19.46     10.09 o
   5  11   4        0.01        1.62      9.62 o
   6  11   4        8.48       11.79     10.87 o
   7  11   4       47.69       57.24     15.25 o
   8  11   4       98.73       64.67     17.42 o
 -11  12   4       29.94       39.04     26.89 o
 -10  12   4       29.78       17.99     12.18 o
  -9  12   4       15.41       26.74     13.94 o
  -8  12   4       41.39       53.48     13.49 o
  -7  12   4        3.08       11.32     11.68 o
  -6  12   4        1.30        0.00     12.65 o
  -5  12   4       42.81       54.93     16.19 o
  -4  12   4       13.14       10.14     12.28 o
  -3  12   4       19.94       19.78      9.88 o
  -2  12   4       75.33       68.58     14.11 o
  -1  12   4        7.89        3.28     10.38 o
   0  12   4        5.40        1.88      8.41 o
   1  12   4       97.56      101.48     12.55 o
   2  12   4        3.22       11.25      9.85 o
   3  12   4       10.30        5.92      9.20 o
   4  12   4        0.28        3.56      9.21 o
   5  12   4       25.89       22.46     12.58 o
   6  12   4       15.67       22.04     13.49 o
   7  12   4        1.10        8.16     14.17 o
  -9  13   4        4.78       28.18     17.32 o
  -8  13   4        0.01        7.80     13.61 o
  -7  13   4       19.61       17.34     15.06 o
  -6  13   4        1.89        1.34     13.24 o
  -5  13   4       40.05       38.60     13.64 o
  -4  13   4        5.67        2.82     12.85 o
  -3  13   4        5.60        8.02     11.75 o
  -2  13   4       12.15       18.09     11.53 o
  -1  13   4        3.38        4.28     10.43 o
   0  13   4       21.14       15.35     11.20 o
   1  13   4        1.53        1.16      8.99 o
   2  13   4       31.56       29.84     10.78 o
   3  13   4      114.63      110.72     12.82 o
   4  13   4       37.06       26.47     12.09 o
   5  13   4       13.89        6.51     15.83 o
  -7  14   4        2.97        4.44     15.33 o
  -6  14   4        2.93       12.86     16.48 o
  -5  14   4        4.23        7.26     15.16 o
  -4  14   4        5.68        7.29     14.02 o
  -3  14   4        8.84       20.98     16.90 o
  -2  14   4       16.58        3.59     13.34 o
  -1  14   4       52.12       41.97     15.06 o
   0  14   4        0.56        0.83     10.80 o
   1  14   4        0.02        1.09     12.08 o
   2  14   4       60.70       58.39     15.59 o
   3  14   4        9.28        7.24     12.55 o
  -3  15   4        9.75        1.69     31.56 o
  -2  15   4        0.45        0.56     42.83 o
  -4 -16   5       33.48       20.65     12.28 o
  -3 -16   5       27.56       28.40     13.60 o
  -2 -16   5        2.24        8.15     12.36 o
  -1 -16   5        8.32       19.89     11.93 o
   0 -16   5       77.87       87.45     16.62 o
   1 -16   5        7.60        2.82     13.94 o
   2 -16   5       11.77       14.27     11.90 o
   3 -16   5       25.92       36.79     15.27 o
   4 -16   5        4.02       12.25     17.28 o
   5 -16   5       21.14       30.85     19.98 o
  -6 -15   5       10.13        5.63     11.26 o
  -5 -15   5      149.52      122.67     21.04 o
  -4 -15   5        8.10        3.10     11.70 o
  -3 -15   5        1.50        3.74     11.73 o
  -2 -15   5       71.30       51.60     14.02 o
  -1 -15   5       86.25       91.63     16.55 o
   0 -15   5        4.67        7.19      8.86 o
   1 -15   5       42.69       57.08     11.84 o
   2 -15   5      121.06      122.62     16.36 o
   3 -15   5        5.69       10.71     11.15 o
   4 -15   5       50.85       65.79     16.78 o
   5 -15   5        8.63        3.38     13.86 o
   6 -15   5      112.07      122.65     18.50 o
   7 -15   5      110.95      117.28     19.33 o
  -8 -14   5      181.45      177.08     17.06 o
  -7 -14   5        7.56        3.84     11.68 o
  -6 -14   5        0.71        4.35      9.65 o
  -5 -14   5       78.21       82.66     13.82 o
  -4 -14   5        9.95       21.38      9.87 o
  -3 -14   5        6.27        5.64      9.08 o
  -2 -14   5      495.88      497.04     35.00 o
  -1 -14   5       23.76       38.13     12.06 o
   0 -14   5       26.55       23.30     10.60 o
   1 -14   5        0.17        9.49      8.91 o
   2 -14   5      357.60      402.54     31.31 o
   3 -14   5        0.42        3.18      9.36 o
   4 -14   5        2.07        8.53      9.31 o
   5 -14   5        8.34       15.61     11.68 o
   6 -14   5       42.85       19.84     11.47 o
   7 -14   5       50.08       58.80     24.53 o
   8 -14   5       17.24       23.10     14.02 o
   9 -14   5       71.96       24.76     28.44 o
  -9 -13   5       65.81       49.15     13.55 o
  -8 -13   5       62.55       57.01     16.11 o
  -7 -13   5        6.06       14.66     10.31 o
  -6 -13   5       17.21       14.12     10.31 o
  -5 -13   5        6.06       16.44      8.82 o
  -4 -13   5      217.53      228.36     19.99 o
  -3 -13   5        3.94       15.98      8.66 o
  -2 -13   5       93.63      115.29     11.99 o
  -1 -13   5     1365.37     1537.61     29.44 o
   0 -13   5      287.34      278.25     16.63 o
   1 -13   5      327.61      340.24     20.30 o
   2 -13   5      147.80      150.51     10.44 o
   3 -13   5      109.32      134.27     11.26 o
   4 -13   5       31.48       30.77     10.08 o
   5 -13   5       58.69       56.19     11.95 o
   6 -13   5      114.25      105.89     14.35 o
   7 -13   5      162.51      182.84     19.07 o
   8 -13   5       15.04       38.59     16.37 o
   9 -13   5      123.46      157.29     18.86 o
  10 -13   5       51.25       73.65     15.84 o
 -11 -12   5        9.29        3.81     11.87 o
 -10 -12   5        0.08        3.94     10.36 o
  -9 -12   5        4.50        8.25      8.16 o
  -8 -12   5      122.93      165.35     15.50 o
  -7 -12   5       43.98       35.97     11.26 o
  -6 -12   5       46.95       50.69      9.50 o
  -5 -12   5      293.87      311.94     19.53 o
  -4 -12   5        0.03        7.73      8.61 o
  -3 -12   5      418.41      392.58     13.20 o
  -2 -12   5       53.33       52.44      7.28 o
  -1 -12   5       31.32       18.18      7.07 o
   0 -12   5      228.44      195.53      9.52 o
   1 -12   5     1214.25     1329.39     27.73 o
   2 -12   5      183.61      173.43     11.20 o
   3 -12   5       60.79       31.33      7.47 o
   4 -12   5       33.19       12.70      9.13 o
   5 -12   5        2.03        9.83      9.67 o
   6 -12   5        0.99        5.55      8.41 o
   7 -12   5        4.53        0.00     10.04 o
   8 -12   5        0.00        5.73     11.54 o
   9 -12   5      196.11      247.65     19.95 o
  10 -12   5        0.22        3.69     11.41 o
  11 -12   5        1.19       14.54     12.33 o
 -12 -11   5        6.33        7.79     14.91 o
 -11 -11   5       38.12       35.59     13.25 o
 -10 -11   5        0.56        2.56     10.06 o
  -9 -11   5       14.54        6.26      7.99 o
  -8 -11   5        2.29        7.58      8.89 o
  -7 -11   5       85.69       67.95     11.65 o
  -6 -11   5       19.51       19.07      6.70 o
  -5 -11   5       67.12       43.24     11.77 o
  -4 -11   5      268.35      235.24     12.25 o
  -3 -11   5      183.30      186.78     11.01 o
  -2 -11   5      907.81     1002.35     19.09 o
  -1 -11   5        1.11        4.00      6.91 o
   0 -11   5      477.29      560.71     16.43 o
   1 -11   5      370.97      342.83     13.30 o
   2 -11   5      271.43      306.85     12.54 o
   3 -11   5      240.80      238.51     11.41 o
   4 -11   5       22.94       16.11      7.52 o
   5 -11   5       13.16       15.48      6.83 o
   6 -11   5       82.03      134.09     12.57 o
   7 -11   5        2.37        7.01      8.82 o
   8 -11   5        3.05       10.71     10.04 o
   9 -11   5      287.05      351.71     23.95 o
  10 -11   5       37.51       16.02     11.06 o
  11 -11   5      111.76      128.26     22.11 o
  12 -11   5       20.35       58.04     41.70 o
 -12 -10   5       53.00       56.65     14.32 o
 -11 -10   5        2.34        7.87     10.40 o
 -10 -10   5      100.10      147.27     17.17 o
  -9 -10   5       28.51       16.58      8.11 o
  -8 -10   5       26.18       20.31      8.34 o
  -7 -10   5       50.65       33.00     10.13 o
  -6 -10   5       67.03       30.13      9.08 o
  -5 -10   5        7.12        8.53      5.62 o
  -4 -10   5        7.99       11.16      5.84 o
  -3 -10   5       20.59       49.05      8.70 o
  -2 -10   5       11.17       14.67      4.82 o
  -1 -10   5      140.98      160.50      8.44 o
   0 -10   5       45.94       33.65      5.58 o
   1 -10   5       50.98       32.73      6.61 o
   2 -10   5      469.07      487.17     13.81 o
   3 -10   5      170.18      170.11      7.40 o
   4 -10   5      195.18      217.19     11.97 o
   5 -10   5        1.68        5.22      6.91 o
   6 -10   5      718.27      715.23     20.98 o
   7 -10   5        5.58       23.00      8.35 o
   8 -10   5       62.84       78.90     13.61 o
   9 -10   5      137.23      162.06     17.63 o
  10 -10   5       18.65        1.93     10.86 o
  11 -10   5        0.92        1.59     11.15 o
  12 -10   5       74.03       84.54     15.51 o
 -13  -9   5        3.71       13.57     11.74 o
 -12  -9   5        7.22        5.48      9.37 o
 -11  -9   5        1.17        0.86      7.79 o
 -10  -9   5        2.94        3.10      8.26 o
  -9  -9   5        0.75        5.68      8.11 o
  -8  -9   5      316.51      344.53     13.88 o
  -7  -9   5      159.28      167.53     13.83 o
  -6  -9   5        0.17        4.77      9.56 o
  -5  -9   5      250.68      225.96     14.11 o
  -4  -9   5      982.21      971.95     17.33 o
  -3  -9   5       69.52       67.97     12.84 o
  -2  -9   5      208.09      182.55      8.62 o
  -1  -9   5       11.96       10.75      8.49 o
   0  -9   5       24.82       24.25      6.38 o
   1  -9   5        4.84       23.00      3.73 o
   2  -9   5      759.19      707.60     20.37 o
   3  -9   5      486.59      465.35     11.71 o
   4  -9   5      118.44      149.46      9.99 o
   5  -9   5        4.64        3.95      6.74 o
   6  -9   5        1.96       15.61      5.95 o
   7  -9   5       54.58       40.35     10.15 o
   8  -9   5       17.91       32.86     11.74 o
   9  -9   5       65.48       49.81     12.77 o
  10  -9   5       86.16      113.36     14.56 o
  11  -9   5        1.06        1.01     10.10 o
  12  -9   5        1.62        2.95     10.84 o
  13  -9   5       26.26       31.89     12.89 o
 -14  -8   5        0.01        6.41     11.00 o
 -13  -8   5        0.11        4.55     10.08 o
 -12  -8   5       12.20       11.25      8.67 o
 -11  -8   5       58.78       30.68      9.16 o
 -10  -8   5       82.68       61.10      9.23 o
  -9  -8   5      142.04      124.90     12.10 o
  -8  -8   5      465.55      492.36     18.36 o
  -7  -8   5      129.66      137.70      9.08 o
  -6  -8   5      209.16      241.12      8.45 o
  -5  -8   5      173.80      149.33      9.14 o
  -4  -8   5     1492.79     1408.39     13.14 o
  -3  -8   5     1535.15     1608.85     19.33 o
  -2  -8   5      857.01     1009.74     18.42 o
  -1  -8   5     1397.59     1361.63     28.02 o
   0  -8   5       32.85       45.06      5.31 o
   1  -8   5     1394.76     1369.66     16.39 o
   2  -8   5      136.88      153.89      6.50 o
   3  -8   5      428.65      399.81      8.51 o
   4  -8   5       26.07       20.60      5.33 o
   5  -8   5      664.79      773.79     16.17 o
   6  -8   5       54.40       63.37     11.30 o
   7  -8   5      113.91      112.13      9.84 o
   8  -8   5       68.05       78.58      8.98 o
   9  -8   5      151.91      156.43     14.13 o
  10  -8   5        0.27        3.94      9.12 o
  11  -8   5        1.98        3.97     10.19 o
  12  -8   5       34.51       42.30     12.91 o
  13  -8   5       47.32       65.33     14.00 o
 -14  -7   5       18.57        9.29     10.02 o
 -13  -7   5      112.65      144.55     17.30 o
 -12  -7   5        1.62        2.14      8.41 o
 -11  -7   5        7.10        6.74      9.37 o
 -10  -7   5       64.59       53.84      9.44 o
  -9  -7   5      106.63       88.67      6.79 o
  -8  -7   5      207.20      210.69     11.00 o
  -7  -7   5      326.70      319.21     10.01 o
  -6  -7   5     1191.77     1138.78     18.46 o
  -5  -7   5      438.63      480.68     19.38 o
  -4  -7   5      150.08      159.79      7.32 o
  -3  -7   5     1908.63     1990.92     26.64 o
  -2  -7   5       62.36       57.97      4.54 o
  -1  -7   5      122.88      101.36      6.71 o
   0  -7   5      748.63      754.44     11.22 o
   1  -7   5      290.29      239.88      7.22 o
   2  -7   5       91.85       82.74     10.72 o
   3  -7   5     2144.90     2075.48     22.96 o
   4  -7   5       11.53       24.67      3.23 o
   5  -7   5      500.97      489.31     10.96 o
   6  -7   5       70.89       51.14      5.35 o
   7  -7   5      156.09      141.61      7.26 o
   8  -7   5       64.63       49.03      5.47 o
   9  -7   5       20.35       11.30      6.40 o
  10  -7   5       91.40       69.29     10.71 o
  11  -7   5       39.11       21.82      9.45 o
  12  -7   5       16.86       12.42     11.06 o
  13  -7   5        0.26        0.00     10.46 o
  14  -7   5       26.97       50.72     41.70 o
 -15  -6   5        1.75        7.36     10.41 o
 -14  -6   5       59.92       64.18     12.94 o
 -13  -6   5       13.31        4.64      8.09 o
 -12  -6   5      182.57      188.94     15.82 o
 -11  -6   5      114.23      133.30     13.80 o
 -10  -6   5       83.37       65.21     10.26 o
  -9  -6   5       97.33       77.99      6.30 o
  -8  -6   5      602.80      640.69     13.01 o
  -7  -6   5      100.92      115.47      7.17 o
  -6  -6   5      208.68      169.03     12.29 o
  -5  -6   5        4.05        7.84      5.49 o
  -4  -6   5      109.90      117.98      6.61 o
  -3  -6   5      504.43      517.99      7.28 o
  -2  -6   5     2574.66     2699.80     12.11 o
  -1  -6   5     1005.94      986.16     10.86 o
   0  -6   5     5261.14     5446.05     44.85 o
   1  -6   5      240.16      226.57      9.05 o
   2  -6   5      254.41      280.75      5.12 o
   3  -6   5     2575.93     2922.12     33.35 o
   4  -6   5      241.75      310.11     12.70 o
   5  -6   5       92.34       76.78      3.90 o
   6  -6   5       29.67       23.88      5.79 o
   7  -6   5      712.82      704.90     15.15 o
   8  -6   5       56.00       61.31      5.09 o
   9  -6   5      111.62      139.44     18.00 o
  10  -6   5       62.85       44.98     11.76 o
  11  -6   5        1.06        1.60      7.63 o
  12  -6   5        0.50        6.10     11.38 o
  13  -6   5        0.22        0.23     10.84 o
  14  -6   5        6.47        9.28     11.91 o
 -15  -5   5        7.64        7.57      8.76 o
 -14  -5   5       29.45       20.65     10.18 o
 -13  -5   5      107.75      129.40     13.39 o
 -12  -5   5       11.22        7.54      7.19 o
 -11  -5   5      102.06       78.44     14.74 o
 -10  -5   5      598.78      642.43     17.87 o
  -9  -5   5       49.98       50.08      4.02 o
  -8  -5   5      214.58      234.85     13.09 o
  -7  -5   5      130.43      153.32      4.96 o
  -6  -5   5      228.07      266.20     11.30 o
  -5  -5   5       11.30       19.68      3.71 o
  -4  -5   5      229.14      219.48      6.82 o
  -3  -5   5     2462.41     2712.00     21.42 o
  -2  -5   5     1643.15     1677.70     12.71 o
  -1  -5   5       98.90       77.53      3.05 o
   0  -5   5      617.91      614.52     12.34 o
   1  -5   5      239.98      249.95      9.13 o
   2  -5   5     9484.37     9424.18     36.57 o
   3  -5   5      194.62      148.86     12.37 o
   4  -5   5       11.77       26.55      5.66 o
   5  -5   5      876.10      945.78     21.51 o
   6  -5   5      371.87      421.89     11.20 o
   7  -5   5      338.21      314.02     16.41 o
   8  -5   5      913.99      971.11     13.24 o
   9  -5   5       26.39       24.38      5.66 o
  10  -5   5        0.40        0.56      7.62 o
  11  -5   5        7.51        9.94      8.95 o
  12  -5   5        1.17        9.42     11.02 o
  13  -5   5       26.68       31.46     11.41 o
  14  -5   5        0.79        5.80     12.52 o
 -15  -4   5        1.12        6.20      8.80 o
 -14  -4   5        0.31        5.17      8.01 o
 -13  -4   5        0.74        2.95      7.11 o
 -12  -4   5       10.76        4.22      7.38 o
 -11  -4   5       95.45       89.26     11.20 o
 -10  -4   5       25.15       13.81      4.50 o
  -9  -4   5        0.90        1.36      5.15 o
  -8  -4   5     2327.59     2558.05     18.89 o
  -7  -4   5       19.35       19.84      5.01 o
  -6  -4   5      842.75      824.29     10.04 o
  -5  -4   5     2747.48     2823.78     24.56 o
  -4  -4   5     3552.29     3234.45     29.59 o
  -3  -4   5      722.87      773.32     24.43 o
  -2  -4   5     1387.37     1396.05     13.87 o
  -1  -4   5      594.43      485.59      7.48 o
   0  -4   5    15260.92    15100.65     40.26 o
   1  -4   5      298.04      207.78     11.88 o
   2  -4   5       84.08      101.11      3.25 o
   3  -4   5      343.32      354.19      8.89 o
   4  -4   5      988.48     1211.07     13.01 o
   5  -4   5        7.99       12.90      4.87 o
   6  -4   5      202.31      175.72      7.00 o
   7  -4   5      546.24      591.02     14.78 o
   8  -4   5       90.58       94.31      8.70 o
   9  -4   5        0.04       15.81      4.90 o
  10  -4   5      235.78      249.13     18.88 o
  11  -4   5      179.64      167.18     14.44 o
  12  -4   5       50.76       36.43     12.57 o
  13  -4   5       10.38        6.84     10.12 o
  14  -4   5        9.30        8.13     12.15 o
 -16  -3   5       44.90       59.95     24.56 o
 -15  -3   5       31.13       26.25     11.13 o
 -14  -3   5        0.13        4.10      7.02 o
 -13  -3   5        0.16        4.02      6.63 o
 -12  -3   5       68.41       52.46      9.29 o
 -11  -3   5       97.98       60.70      6.63 o
 -10  -3   5      246.20      267.51     11.20 o
  -9  -3   5     1190.12     1395.03     14.61 o
  -8  -3   5      881.59     1027.50     14.13 o
  -7  -3   5      636.27      700.43      9.47 o
  -6  -3   5      556.09      516.62      6.38 o
  -5  -3   5     3332.52     3336.96     13.38 o
  -4  -3   5     1013.40     1009.20      5.75 o
  -3  -3   5     2780.62     2555.91     14.66 o
  -2  -3   5      853.84      794.10     13.07 o
  -1  -3   5      566.07      450.23     10.47 o
   0  -3   5     6899.73     6878.34     35.87 o
   1  -3   5     4024.33     4006.41     14.97 o
   2  -3   5     2723.24     2808.60     40.73 o
   3  -3   5     4544.70     4411.36     15.79 o
   4  -3   5     2034.83     2143.82     25.15 o
   5  -3   5       30.10       65.21      5.68 o
   6  -3   5       14.60        5.64      3.36 o
   7  -3   5        7.01        5.33      3.90 o
   8  -3   5        2.54        2.91      5.33 o
   9  -3   5      177.29      182.44     10.35 o
  10  -3   5       12.82       31.41      8.00 o
  11  -3   5        2.47        4.55      7.87 o
  12  -3   5       83.64       86.61     14.57 o
  13  -3   5       13.17       27.11     13.23 o
  14  -3   5        0.01        3.16     10.94 o
 -16  -2   5      127.10      169.62     23.64 o
 -15  -2   5        3.08        6.05      8.11 o
 -14  -2   5        4.36       12.39      6.28 o
 -13  -2   5        1.76        9.55      6.08 o
 -12  -2   5      130.84      147.10      8.93 o
 -11  -2   5        0.49        2.22      4.20 o
 -10  -2   5      114.89      116.69      5.08 o
  -9  -2   5       63.03       66.60      5.99 o
  -8  -2   5       15.56       10.24      1.88 o
  -7  -2   5     1092.22     1079.81     11.23 o
  -6  -2   5      178.36      141.71      7.11 o
  -5  -2   5      879.97      855.85     10.10 o
  -4  -2   5     4921.70     4954.23     61.81 o
  -3  -2   5      409.28      382.10      5.34 o
  -2  -2   5       32.49       27.29      4.60 o
  -1  -2   5      959.87     1112.09     26.69 o
   0  -2   5     8757.15     8310.61     65.88 o
   1  -2   5     2913.11     2928.20     27.45 o
   2  -2   5     2636.72     2557.59     26.74 o
   3  -2   5      328.79      429.73      6.74 o
   4  -2   5      468.75      651.89     21.52 o
   5  -2   5      525.71      453.16     11.71 o
   6  -2   5        0.04        3.70      5.37 o
   7  -2   5      609.68      668.99     14.21 o
   8  -2   5        0.00        7.31      6.51 o
   9  -2   5      801.41      814.24     15.47 o
  10  -2   5      656.02      674.59     19.50 o
  11  -2   5      186.23      169.68     15.00 o
  12  -2   5       34.68       40.29     13.58 o
  13  -2   5       23.05       23.75     12.27 o
  14  -2   5       14.29       11.08     12.07 o
 -16  -1   5       55.68       58.25     17.63 o
 -15  -1   5       17.02       16.01     14.03 o
 -14  -1   5       23.42       22.76      7.81 o
 -13  -1   5        0.03        2.25      4.40 o
 -12  -1   5       50.32       28.71      5.40 o
 -11  -1   5      186.69      183.25      7.47 o
 -10  -1   5       86.68       77.74      5.38 o
  -9  -1   5     1184.68     1225.20     14.00 o
  -8  -1   5       32.29       46.44      3.42 o
  -7  -1   5       85.97       89.29      3.20 o
  -6  -1   5      183.66      185.40      5.45 o
  -5  -1   5     3038.78     2816.57     33.37 o
  -4  -1   5       21.38        9.51      1.64 o
  -3  -1   5      271.62      319.20     16.50 o
  -2  -1   5      130.15       77.08      6.09 o
  -1  -1   5     7142.59     7039.91     63.48 o
   0  -1   5     3902.84     3796.87     46.12 o
   1  -1   5     1257.23     1152.25     14.72 o
   2  -1   5       62.97       59.12      6.49 o
   3  -1   5     4479.52     4083.76     34.24 o
   4  -1   5       49.55       72.29      3.48 o
   5  -1   5     5123.19     5474.14     30.35 o
   6  -1   5      280.75      344.77     10.52 o
   7  -1   5        6.55        2.10      4.05 o
   8  -1   5      125.08      116.62      6.97 o
   9  -1   5      119.07       81.68      9.41 o
  10  -1   5       28.67       39.59      9.05 o
  11  -1   5      723.18      840.21     29.91 o
  12  -1   5      108.55       90.68     16.53 o
  13  -1   5        0.49        9.47     12.00 o
  14  -1   5       17.58        7.70     11.46 o
 -16   0   5        0.66       13.10     18.47 o
 -15   0   5       12.88        1.34     10.87 o
 -14   0   5       51.52       39.78     14.58 o
 -13   0   5       74.91       55.54      8.61 o
 -12   0   5       98.69       96.89      7.61 o
 -11   0   5       35.91       51.45      8.84 o
 -10   0   5      398.02      324.15     12.07 o
  -9   0   5       26.17       92.02     11.56 o
  -8   0   5      715.92      649.11     13.55 o
  -7   0   5      163.81      150.85      8.73 o
  -6   0   5      910.21      742.07     13.35 o
  -5   0   5      166.59      218.73      3.19 o
  -4   0   5       36.56       35.68      5.58 o
  -3   0   5      508.83      518.47      8.60 o
  -2   0   5      880.28      797.42      6.18 o
  -1   0   5       62.65       59.61      2.93 o
   0   0   5      253.15      197.35      7.36 o
   1   0   5      849.52      825.26     10.57 o
   2   0   5     2913.95     2949.91     15.37 o
   3   0   5      104.46      101.30      7.35 o
   4   0   5      452.69      453.13     10.11 o
   5   0   5      114.13      116.40      5.02 o
   6   0   5      461.23      559.36      9.67 o
   7   0   5        9.92       12.33      5.08 o
   8   0   5      272.52      326.70      8.83 o
   9   0   5       48.23       58.88      7.64 o
  10   0   5      483.22      537.34     20.23 o
  11   0   5      177.98      210.84     14.73 o
  12   0   5       26.53       36.28     10.79 o
  13   0   5        7.58       18.60     11.78 o
  14   0   5        5.14        4.15     11.12 o
 -16   1   5        8.60       16.19     16.90 o
 -15   1   5        3.86        0.80      9.51 o
 -14   1   5       74.29       49.24     11.24 o
 -13   1   5      267.76      216.44     25.92 o
 -12   1   5        6.51       10.45      8.76 o
 -11   1   5      331.51      367.41     36.85 o
 -10   1   5       15.32        4.85      8.67 o
  -9   1   5      329.36      399.39     27.92 o
  -8   1   5     2360.35     2715.79     66.94 o
  -7   1   5       95.95      127.15     19.13 o
  -6   1   5      450.57      269.53      7.70 o
  -5   1   5      662.42      718.84     14.05 o
  -4   1   5     1586.60     1294.74     17.86 o
  -3   1   5     1811.96     1834.59     15.02 o
  -2   1   5     4021.17     3761.11     16.58 o
  -1   1   5       20.81       33.16      2.44 o
   0   1   5     1002.05      976.71      9.62 o
   1   1   5     4317.54     4525.97     34.44 o
   2   1   5     1920.22     1789.29     10.37 o
   3   1   5     4592.38     4835.16     20.60 o
   4   1   5     1215.66     1228.64     15.05 o
   5   1   5        5.83       18.07      5.55 o
   6   1   5      186.74      138.72      6.57 o
   7   1   5        0.47        2.04      3.69 o
   8   1   5      660.58      663.83     12.21 o
   9   1   5      823.39      873.16     18.82 o
  10   1   5       53.67       48.28     12.00 o
  11   1   5        7.01        7.46      9.84 o
  12   1   5       61.58       74.64     15.02 o
  13   1   5       29.18       17.47      9.36 o
  14   1   5        8.76       16.85     11.70 o
 -16   2   5        0.50        6.29     16.78 o
 -15   2   5        0.06        3.34      9.93 o
 -14   2   5       26.66       20.67     10.93 o
 -13   2   5        7.00        8.32      9.94 o
 -12   2   5       72.82       88.95     11.85 o
 -11   2   5       41.29       24.96      9.90 o
 -10   2   5      164.11      172.60     12.42 o
  -9   2   5      177.59      131.30     19.72 o
  -7   2   5       68.20       61.79      4.16 o
  -6   2   5        5.09       25.16      4.76 o
  -5   2   5        6.04        3.92      2.92 o
  -4   2   5      389.77      349.03      8.60 o
  -3   2   5        0.08        2.15      2.38 o
  -2   2   5      336.45      279.66      5.55 o
  -1   2   5     2750.92     2714.32     22.91 o
   0   2   5        0.64        4.97      1.91 o
   1   2   5      242.03      223.63      8.01 o
   2   2   5      842.21      726.66     15.69 o
   3   2   5      897.88      922.11      9.10 o
   4   2   5      121.39      100.98      4.06 o
   5   2   5        3.24        4.91      4.24 o
   6   2   5       72.82      102.14      6.79 o
   7   2   5        2.03        2.22      4.15 o
   8   2   5      834.53      863.85     20.53 o
   9   2   5      318.60      317.25     19.49 o
  10   2   5       84.38       68.66     10.75 o
  11   2   5       54.47       47.69     12.79 o
  12   2   5        0.01        4.52      9.84 o
  13   2   5        5.90       12.40     11.09 o
  14   2   5        0.56        1.13     12.96 o
 -16   3   5        4.32       22.14     16.92 o
 -15   3   5       11.36       21.97     12.41 o
 -14   3   5        8.73       15.40      9.97 o
 -13   3   5        0.42        7.94      9.31 o
 -12   3   5       49.44       80.42     11.42 o
 -11   3   5        3.71        3.64      8.40 o
 -10   3   5        7.52        5.64      7.82 o
  -9   3   5      272.92      251.79     19.93 o
  -8   3   5      135.69      102.98      6.83 o
  -7   3   5      323.26      340.61      8.35 o
  -6   3   5      270.12      286.67      6.98 o
  -5   3   5        0.17        2.56      3.20 o
  -4   3   5      102.96       78.76      4.02 o
  -3   3   5      163.94      157.10      5.70 o
  -2   3   5     1120.16     1284.95     12.05 o
  -1   3   5       21.29       17.07      3.94 o
   0   3   5      361.43      342.00      6.84 o
   1   3   5      768.26      851.43     14.47 o
   2   3   5      557.95      572.53     16.47 o
   3   3   5     2197.45     2368.80     25.92 o
   4   3   5      706.33      729.55     11.88 o
   5   3   5      175.99      135.95      6.47 o
   6   3   5       21.06       17.97      5.85 o
   7   3   5      229.17      190.58     10.84 o
   8   3   5       34.08       27.44      9.20 o
   9   3   5      224.96      214.51     15.98 o
  10   3   5      215.66      237.99     16.86 o
  11   3   5        1.34        3.69     10.84 o
  12   3   5       29.00       17.17     11.72 o
  13   3   5        0.05        1.42     10.88 o
 -16   4   5        6.27       15.10     18.67 o
 -15   4   5        2.87        5.01     11.29 o
 -14   4   5        0.06        6.13     10.05 o
 -13   4   5       10.48        7.44      9.56 o
 -12   4   5        1.64        3.63      9.63 o
 -11   4   5      239.73      257.83     18.95 o
 -10   4   5       60.32       35.59     11.43 o
  -9   4   5      421.84      486.64     18.29 o
  -8   4   5      535.37      490.11     10.98 o
  -7   4   5      333.29      337.24      6.56 o
  -6   4   5      483.25      529.74      6.48 o
  -5   4   5     1639.24     1668.05     15.97 o
  -4   4   5       27.30       28.61      2.42 o
  -3   4   5     3070.78     3405.40     20.22 o
  -2   4   5     7104.33     7765.57     36.98 o
  -1   4   5     1959.59     1962.29     12.67 o
   0   4   5      511.57      497.85      7.87 o
   1   4   5     3451.25     3642.28     25.56 o
   2   4   5       39.88       25.23      3.16 o
   3   4   5      520.83      533.63     12.66 o
   4   4   5      399.37      323.97     13.87 o
   5   4   5      223.53      210.10     10.92 o
   6   4   5      704.31      665.50     13.81 o
   7   4   5       64.44       57.08      9.80 o
   8   4   5        0.25        5.86      6.57 o
   9   4   5      589.78      639.16     20.31 o
  10   4   5      195.21      220.96     11.82 o
  11   4   5       26.07       35.10     12.35 o
  12   4   5       62.43       90.71     15.54 o
  13   4   5        3.59        2.22     13.94 o
 -15   5   5        0.19        1.36     13.95 o
 -14   5   5        0.75        8.31      9.72 o
 -13   5   5       31.29       21.22     11.09 o
 -12   5   5      101.04      112.82     15.72 o
 -11   5   5        8.02       12.90     12.37 o
 -10   5   5       31.69       49.99      8.21 o
  -9   5   5      170.74      201.79      9.63 o
  -8   5   5      604.63      523.39      7.03 o
  -7   5   5      269.71      286.24      6.70 o
  -6   5   5        2.05        1.74      2.71 o
  -5   5   5      109.63       77.43      5.98 o
  -4   5   5      546.76      498.70      7.04 o
  -3   5   5        8.87        7.76      5.08 o
  -2   5   5       15.22       12.55      5.45 o
  -1   5   5       81.71       85.16      7.01 o
   0   5   5     3934.03     3975.36     42.11 o
   1   5   5        0.24        3.32      3.49 o
   2   5   5       27.15       28.38      3.96 o
   3   5   5      387.52      451.53     13.26 o
   4   5   5        7.33        2.61      5.56 o
   5   5   5     1071.25     1151.88     17.31 o
   6   5   5      231.65      212.54      6.08 o
   7   5   5        0.92        6.32      7.66 o
   8   5   5      160.05      168.47     13.60 o
   9   5   5      306.66      331.43     16.83 o
  10   5   5      276.69      273.06     16.67 o
  11   5   5       30.46       29.58     11.51 o
  12   5   5       21.37        6.03     12.96 o
 -15   6   5        5.10        7.76     19.36 o
 -14   6   5       15.49       12.55     17.08 o
 -13   6   5       15.31       37.14     11.71 o
 -12   6   5       26.70       21.81     11.86 o
 -11   6   5       22.04       39.70      8.87 o
 -10   6   5      140.79      118.85     16.14 o
  -9   6   5      292.24      295.63      8.56 o
  -8   6   5      433.17      420.98     10.54 o
  -7   6   5     1451.34     1435.95     14.58 o
  -6   6   5      170.49      162.21      8.80 o
  -5   6   5       97.94      108.10      8.73 o
  -4   6   5      104.04      113.42      8.26 o
  -3   6   5      226.44      207.56      3.71 o
  -2   6   5       83.79      114.82      5.48 o
  -1   6   5     1531.48     1618.67     18.98 o
   0   6   5      359.39      359.16      8.90 o
   1   6   5      821.04      969.30     16.59 o
   2   6   5      215.14      222.49      8.61 o
   3   6   5       42.63       36.45      6.70 o
   4   6   5       82.99       66.16      8.36 o
   5   6   5       43.71       45.91      6.63 o
   6   6   5      326.96      355.71     16.83 o
   7   6   5       65.95       59.92      8.21 o
   8   6   5       15.02        9.47     10.28 o
   9   6   5       34.28       22.24      9.03 o
  10   6   5       17.85       19.05     10.97 o
  11   6   5        2.49        5.68     11.43 o
  12   6   5       36.61       52.40     21.70 o
 -14   7   5        0.57       14.53     18.97 o
 -13   7   5       55.73       41.79     16.90 o
 -12   7   5        0.04        9.06      9.79 o
 -11   7   5      176.68      155.06      9.53 o
 -10   7   5      305.73      291.66     11.00 o
  -9   7   5       15.46       27.79      8.13 o
  -8   7   5      255.02      253.68     15.79 o
  -7   7   5     1147.42     1264.56     16.49 o
  -6   7   5        5.13       11.24      6.46 o
  -5   7   5        9.39       10.72      6.85 o
  -4   7   5       38.40       23.29      7.97 o
  -3   7   5      474.06      523.76     11.39 o
  -2   7   5     1091.45     1110.25     15.28 o
  -1   7   5     1546.44     1699.52     24.54 o
   0   7   5      374.89      372.81     11.17 o
   1   7   5        1.40        4.90      6.71 o
   2   7   5      797.02      795.24     19.65 o
   3   7   5      222.70      252.54     11.64 o
   4   7   5      753.88      841.36     19.68 o
   5   7   5      376.00      428.07     16.73 o
   6   7   5      362.03      399.84     17.37 o
   7   7   5      114.48      110.95     12.32 o
   8   7   5       31.48       42.30      9.20 o
   9   7   5        3.72        5.31      9.37 o
  10   7   5        4.92        6.08      9.66 o
  11   7   5       18.48       37.64     15.11 o
 -14   8   5        1.92        9.83     16.22 o
 -13   8   5       61.54       48.86     17.57 o
 -12   8   5        0.28        1.95     12.25 o
 -11   8   5      249.25      263.47     13.06 o
 -10   8   5        3.82        8.03      8.98 o
  -9   8   5      313.44      353.81     15.77 o
  -8   8   5       15.99        9.65      7.24 o
  -7   8   5       25.73       31.76      6.50 o
  -6   8   5       85.76       54.20      5.71 o
  -5   8   5       49.47       47.04      6.29 o
  -4   8   5        0.30        7.34      8.61 o
  -3   8   5        7.08       76.07      6.86 o
  -2   8   5      108.83      120.96      9.61 o
  -1   8   5      167.84      159.32     11.75 o
   0   8   5      281.97      237.98      7.37 o
   1   8   5      254.82      261.06     11.11 o
   2   8   5      416.33      486.18     19.56 o
   3   8   5        5.17       16.31      6.10 o
   4   8   5      151.33      131.16     14.44 o
   5   8   5      435.43      495.43     21.39 o
   6   8   5       59.84       72.01     13.98 o
   7   8   5        0.91        7.66      8.98 o
   8   8   5        7.15        5.86      9.11 o
   9   8   5      163.08      139.86     11.87 o
  10   8   5       22.73       14.09     11.22 o
  11   8   5        7.73        0.00     28.74 o
 -13   9   5        7.95        7.24     15.10 o
 -12   9   5        0.20        0.56     15.91 o
 -11   9   5      205.81      207.32     22.04 o
 -10   9   5        3.03        5.41      8.00 o
  -9   9   5        4.37        2.15      7.37 o
  -8   9   5       17.99        7.89      7.20 o
  -7   9   5      137.52      118.21     13.70 o
  -6   9   5       34.10       24.71      9.38 o
  -5   9   5      417.43      428.10     24.92 o
  -4   9   5      165.97      165.18     12.17 o
  -3   9   5       16.82       25.05      7.65 o
  -2   9   5      267.08      273.82     15.90 o
  -1   9   5      475.18      475.33     16.55 o
   0   9   5      122.93      127.46      4.71 o
   1   9   5        6.48       10.59      4.97 o
   2   9   5      138.44      130.80      9.56 o
   3   9   5      123.11      164.16     13.32 o
   4   9   5        2.78       14.74      8.31 o
   5   9   5        6.07       13.85      8.62 o
   6   9   5       53.58       74.98     11.28 o
   7   9   5        2.37        6.79      8.48 o
   8   9   5        2.93        4.61      9.62 o
   9   9   5        0.29        8.69     11.86 o
  10   9   5        1.88        1.49     12.14 o
 -12  10   5       15.18       15.65     21.98 o
 -11  10   5       53.90       55.33     11.39 o
 -10  10   5       56.09       77.54     12.91 o
  -9  10   5        1.56        9.13      9.21 o
  -8  10   5       73.25       60.09     13.86 o
  -7  10   5       62.11       44.40     16.75 o
  -6  10   5        0.65        7.44     12.07 o
  -5  10   5       20.96       29.80      8.51 o
  -4  10   5      491.22      428.90     16.87 o
  -3  10   5      137.54      101.21     11.00 o
  -2  10   5      208.02      178.04     15.54 o
  -1  10   5        1.13        6.61      8.17 o
   0  10   5       12.38        7.09      8.65 o
   1  10   5      164.10      180.32     13.32 o
   2  10   5      197.71      158.44     20.51 o
   3  10   5        2.05        6.46      7.97 o
   4  10   5       45.92       52.13     11.69 o
   5  10   5      347.35      333.21     22.76 o
   6  10   5       52.65       31.77     10.91 o
   7  10   5       38.81       25.74     11.92 o
   8  10   5       16.66       20.80     14.00 o
   9  10   5       10.13       14.38     12.50 o
 -11  11   5        7.69       14.96     15.30 o
 -10  11   5        0.00       14.66     11.23 o
  -9  11   5        5.26       18.55     12.31 o
  -8  11   5        0.00        4.40     11.16 o
  -7  11   5       33.91       11.68     11.20 o
  -6  11   5       79.24       62.48     20.48 o
  -5  11   5      119.62       93.92     17.93 o
  -4  11   5       79.42       83.93     15.83 o
  -3  11   5        2.94        2.65      9.88 o
  -2  11   5       20.53       21.10      9.51 o
  -1  11   5       66.57       55.71     11.84 o
   0  11   5        0.88        3.74      8.11 o
   1  11   5        1.47        3.34      8.41 o
   2  11   5       12.76        9.25      8.21 o
   3  11   5       34.80       12.54      9.71 o
   4  11   5        0.13        2.99      9.51 o
   5  11   5        7.06       10.53     11.15 o
   6  11   5        1.29        1.02      9.86 o
   7  11   5       16.30       13.58     14.39 o
 -10  12   5        2.99        7.04     12.08 o
  -9  12   5        5.65        3.20     11.19 o
  -8  12   5       12.67        7.11     11.67 o
  -7  12   5        0.99        3.85     12.59 o
  -6  12   5       89.11      122.34     19.01 o
  -5  12   5        4.82        3.69     11.80 o
  -4  12   5       30.77       22.94     13.99 o
  -3  12   5        6.46       10.80     10.17 o
  -2  12   5      113.23      136.27     14.06 o
  -1  12   5      112.01      133.72     14.57 o
   0  12   5        4.54        0.56      7.98 o
   1  12   5       37.13       17.36     10.90 o
   2  12   5       17.90       10.57      9.96 o
   3  12   5        3.88        2.71      9.70 o
   4  12   5        2.86        7.18     12.49 o
   5  12   5       22.27       15.01     11.63 o
   6  12   5        3.58        0.00     14.42 o
  -9  13   5        0.66        1.13     31.56 o
  -8  13   5        0.36        3.63     13.37 o
  -7  13   5        8.61        5.83     13.45 o
  -6  13   5        0.00        5.89     13.92 o
  -5  13   5        4.42        6.57     14.05 o
  -4  13   5        0.10        9.38     13.47 o
  -3  13   5        6.74        7.70     15.33 o
  -2  13   5        2.55        6.79     11.19 o
  -1  13   5        0.07       10.35     11.63 o
   0  13   5       13.62       13.05     11.40 o
   1  13   5       19.35       27.41     11.92 o
   2  13   5       12.29       15.07     11.08 o
   3  13   5       22.38       15.52     11.31 o
   4  13   5       36.55       28.61     14.80 o
  -6  14   5        2.86        0.00     15.76 o
  -5  14   5       37.34       44.71     17.73 o
  -4  14   5       13.96        8.48     17.22 o
  -3  14   5       27.17       37.90     25.46 o
  -2  14   5        1.19       11.50     16.40 o
  -1  14   5        7.53        2.66     14.86 o
   0  14   5        7.12        5.61     13.70 o
   1  14   5        1.91        2.91     12.32 o
   2  14   5        7.39        2.00     14.09 o
  -4 -16   6       13.78        9.65     11.85 o
  -3 -16   6        2.94        0.56     12.67 o
  -2 -16   6       21.78        3.57     11.02 o
  -1 -16   6       14.25       22.33     12.87 o
   0 -16   6        2.60        7.56     12.40 o
   1 -16   6       68.60       83.61     17.35 o
   2 -16   6        2.24       10.89     13.04 o
   3 -16   6       23.09       25.19     15.14 o
   4 -16   6       32.24       48.59     15.30 o
   5 -16   6       33.02       27.61     32.68 o
  -7 -15   6       15.81        9.58     40.57 o
  -6 -15   6       85.84       87.11     18.31 o
  -5 -15   6        2.13        2.44     10.76 o
  -4 -15   6       12.48       24.84     12.93 o
  -3 -15   6       10.70        9.47     11.21 o
  -2 -15   6       45.31       58.64     18.66 o
  -1 -15   6       42.22       77.44     13.87 o
   0 -15   6       22.54       14.06     10.77 o
   1 -15   6       63.89       54.67     12.06 o
   2 -15   6       71.63       79.96     15.43 o
   3 -15   6        1.04        1.74     12.63 o
   4 -15   6        0.71       11.19     12.12 o
   5 -15   6       92.56       80.45     18.06 o
   6 -15   6        9.87       11.66     13.00 o
   7 -15   6        4.04        9.43     13.42 o
  -8 -14   6        8.81        1.13      9.89 o
  -7 -14   6       26.60       31.03     12.67 o
  -6 -14   6      431.02      412.11     20.96 o
  -5 -14   6      163.68      178.26     17.46 o
  -4 -14   6       19.29       25.68     11.05 o
  -3 -14   6       14.05       22.54     11.71 o
  -2 -14   6      520.56      577.88     27.95 o
  -1 -14   6       69.66       37.66      9.45 o
   0 -14   6       60.53       59.30     10.34 o
   1 -14   6      372.55      370.41     25.16 o
   2 -14   6        6.86       12.02      9.28 o
   3 -14   6      179.47      200.68     14.57 o
   4 -14   6        0.05        4.88      8.84 o
   5 -14   6       40.95       30.18     12.85 o
   6 -14   6        6.09       13.78     12.59 o
   7 -14   6       51.89       46.89     16.75 o
   8 -14   6        7.14       14.95     13.85 o
 -10 -13   6       25.71       34.17     16.31 o
  -9 -13   6       14.77        8.40     11.97 o
  -8 -13   6      172.00      193.84     16.27 o
  -7 -13   6        0.50        6.18     11.32 o
  -6 -13   6        1.30        3.62      8.64 o
  -5 -13   6       57.67       50.12     12.72 o
  -4 -13   6        0.02        6.72      9.53 o
  -3 -13   6      629.23      695.92     24.92 o
  -2 -13   6       53.16       77.92      8.19 o
  -1 -13   6        0.28        7.07      7.17 o
   0 -13   6      328.37      337.50     14.23 o
   1 -13   6        0.21        6.36      7.42 o
   2 -13   6        2.31        3.63      6.66 o
   3 -13   6        0.73        3.58      8.91 o
   4 -13   6        5.27        7.44      9.65 o
   5 -13   6       44.64       36.69     10.36 o
   6 -13   6       15.09       11.02     11.82 o
   7 -13   6        0.87        2.84     11.92 o
   8 -13   6       15.87       17.67     14.65 o
   9 -13   6        0.29       14.05     14.03 o
 -11 -12   6       93.04       97.96     14.37 o
 -10 -12   6        1.40        0.00     10.02 o
  -9 -12   6        8.91       10.33      9.39 o
  -8 -12   6       10.01       11.97      9.08 o
  -7 -12   6       51.02       59.59     12.72 o
  -6 -12   6        2.82       13.56      9.12 o
  -5 -12   6        0.42        5.10      7.58 o
  -4 -12   6       12.30        7.07      8.10 o
  -3 -12   6       21.54       12.94      6.96 o
  -2 -12   6        2.10        6.33      7.86 o
  -1 -12   6      380.11      391.87     10.76 o
   0 -12   6       17.18       13.79      5.75 o
   1 -12   6       15.43       19.27      9.30 o
   2 -12   6       79.70       82.30      8.89 o
   3 -12   6      169.86      193.61     12.81 o
   4 -12   6       13.00       17.33      8.93 o
   5 -12   6       22.39       14.11     10.03 o
   6 -12   6       11.03       11.99      9.42 o
   7 -12   6       90.45       97.98     15.97 o
   8 -12   6      301.70      317.01     42.24 o
   9 -12   6       22.79       24.12     13.29 o
  10 -12   6       13.10       12.22     12.57 o
 -12 -11   6        0.56        3.25     11.42 o
 -11 -11   6       23.70       36.71     13.85 o
 -10 -11   6        0.01        4.14     10.11 o
  -9 -11   6       86.51       75.92     12.78 o
  -8 -11   6       93.03      100.24     10.71 o
  -7 -11   6     1148.09     1181.79     30.21 o
  -6 -11   6       96.18       83.77      8.21 o
  -5 -11   6       79.00       77.35     13.44 o
  -4 -11   6       21.81       11.17      6.52 o
  -3 -11   6     1333.39     1415.80     27.48 o
  -2 -11   6      599.52      661.04     15.65 o
  -1 -11   6      266.36      276.06     11.97 o
   0 -11   6      135.85      163.38      9.20 o
   1 -11   6      163.50      178.92      9.20 o
   2 -11   6       68.86       53.91      7.53 o
   3 -11   6      367.75      420.37     11.31 o
   4 -11   6       35.26       34.97      9.73 o
   5 -11   6       28.86       22.77      8.96 o
   6 -11   6       11.79       13.53      8.39 o
   7 -11   6        0.02        4.85      7.85 o
   8 -11   6      224.24      256.18     17.97 o
   9 -11   6       17.68       16.52     11.90 o
  10 -11   6       29.94       30.34     13.42 o
  11 -11   6        7.10       27.02     13.46 o
 -12 -10   6        0.02        6.76      9.23 o
 -11 -10   6        0.78       14.84     10.40 o
 -10 -10   6        7.98        7.74      8.27 o
  -9 -10   6       60.20       76.45      9.97 o
  -8 -10   6     1249.01     1362.84     22.71 o
  -7 -10   6        0.28        2.01      6.34 o
  -6 -10   6      222.17      207.19     15.26 o
  -5 -10   6      119.42      136.62     11.74 o
  -4 -10   6       56.77       72.34      5.66 o
  -3 -10   6       48.42       50.22     11.53 o
  -2 -10   6       28.58       26.44      6.03 o
  -1 -10   6       50.55       47.71      7.88 o
   0 -10   6     1099.15     1188.07     20.25 o
   1 -10   6       16.73       20.05      4.49 o
   2 -10   6      970.16      929.46     18.21 o
   3 -10   6       24.76       10.74      5.43 o
   4 -10   6       64.80       62.16      8.85 o
   5 -10   6       18.34       32.02      9.61 o
   6 -10   6      157.53      140.88     12.03 o
   7 -10   6       21.91       14.77      8.31 o
   8 -10   6       72.37      107.35     14.86 o
   9 -10   6        2.49        7.30     10.46 o
  10 -10   6       14.56       32.93     11.39 o
  11 -10   6        9.97       12.43     10.86 o
  12 -10   6        2.33        9.91     13.29 o
 -13  -9   6        0.08        8.21     10.93 o
 -12  -9   6       39.52       54.97     12.82 o
 -11  -9   6       69.25       52.83     12.39 o
 -10  -9   6       31.98       20.41      9.95 o
  -9  -9   6       13.09       14.45      8.35 o
  -8  -9   6      138.89      142.59     10.55 o
  -7  -9   6      437.50      394.56     12.24 o
  -6  -9   6        7.50       13.05      4.73 o
  -5  -9   6      921.09     1004.25     21.40 o
  -4  -9   6      614.36      654.38     20.49 o
  -3  -9   6       62.41       46.87      6.17 o
  -2  -9   6      179.10      133.43     10.47 o
  -1  -9   6      539.67      595.04     20.91 o
   0  -9   6       23.74       13.33      4.42 o
   1  -9   6        2.45       39.63      4.38 o
   2  -9   6       41.69       37.45      4.21 o
   3  -9   6        0.84        2.13      5.07 o
   4  -9   6      359.08      342.71     16.23 o
   5  -9   6      143.39      130.55     12.35 o
   6  -9   6      402.05      421.52     20.08 o
   7  -9   6        4.51        5.16      8.62 o
   8  -9   6      259.97      232.42     14.85 o
   9  -9   6       63.90       64.13     14.90 o
  10  -9   6       30.56       38.43     12.84 o
  11  -9   6        1.10        0.70     10.98 o
  12  -9   6        6.45        3.03     10.32 o
 -14  -8   6        9.51       16.70     10.38 o
 -13  -8   6      171.40      217.87     16.78 o
 -12  -8   6        0.01        4.49     10.02 o
 -11  -8   6       21.90       13.01      7.50 o
 -10  -8   6        3.44        9.78      6.65 o
  -9  -8   6      698.99      731.08     27.55 o
  -8  -8   6      372.03      335.39     12.37 o
  -7  -8   6        9.14       10.40      4.67 o
  -6  -8   6       15.26       11.45      6.99 o
  -5  -8   6      113.54      115.71      8.34 o
  -4  -8   6      296.35      296.69      8.23 o
  -3  -8   6      549.30      540.18     14.02 o
  -2  -8   6      476.03      540.13     13.92 o
  -1  -8   6      138.15       99.89      4.90 o
   0  -8   6       63.85       49.42      4.71 o
   1  -8   6       24.52       52.57      6.96 o
   2  -8   6      118.83      125.64      6.16 o
   3  -8   6      270.37      368.79      7.31 o
   4  -8   6        8.87       10.18      3.31 o
   5  -8   6      413.17      414.60     11.48 o
   6  -8   6       96.80      102.10      8.86 o
   7  -8   6        8.87       23.66      6.68 o
   8  -8   6      380.59      343.80     12.79 o
   9  -8   6        0.02        4.39      9.35 o
  10  -8   6        3.10        4.47      8.76 o
  11  -8   6      114.60      114.21     16.95 o
  12  -8   6        0.44        2.82      9.48 o
  13  -8   6       15.74       26.41     13.30 o
 -14  -7   6        4.54        4.83      8.18 o
 -13  -7   6        9.95       36.05      9.91 o
 -12  -7   6        3.41        3.41      7.90 o
 -11  -7   6      318.76      312.55     17.70 o
 -10  -7   6      198.43      180.63     10.11 o
  -9  -7   6      804.37      830.22     16.65 o
  -8  -7   6        0.11        9.64      4.79 o
  -7  -7   6     1452.07     1617.27     15.94 o
  -6  -7   6      362.00      366.58      7.78 o
  -5  -7   6      102.42       68.42      4.51 o
  -4  -7   6      871.97      903.24     16.10 o
  -3  -7   6      450.95      443.90     14.61 o
  -2  -7   6      792.39      975.36     13.65 o
  -1  -7   6     2972.75     3097.63     21.00 o
   0  -7   6     2405.27     2695.83     27.74 o
   1  -7   6     2166.00     2354.86     29.84 o
   2  -7   6       23.19       20.03      4.58 o
   3  -7   6      143.45      136.64      6.34 o
   4  -7   6      182.79      144.32     11.40 o
   5  -7   6      120.46      119.21      6.65 o
   6  -7   6      214.94      199.04      8.00 o
   7  -7   6      134.64      119.35      8.76 o
   8  -7   6       22.11       15.94      6.20 o
   9  -7   6      246.18      286.55     18.00 o
  10  -7   6       14.83        5.32      8.26 o
  11  -7   6        0.26        4.45     10.81 o
  12  -7   6       22.97       24.86     11.16 o
  13  -7   6        0.90        6.07     12.65 o
 -15  -6   6        2.32        7.24      9.22 o
 -14  -6   6        0.66        5.14      9.08 o
 -13  -6   6       12.82       25.11      8.52 o
 -12  -6   6        1.29        0.00      8.05 o
 -11  -6   6        0.59        2.94      7.60 o
 -10  -6   6      136.59      119.82      9.93 o
  -9  -6   6     1708.63     1757.13     25.33 o
  -8  -6   6       77.42       61.60      6.12 o
  -7  -6   6       69.79       79.14      7.20 o
  -6  -6   6      149.00      129.37      8.05 o
  -5  -6   6      541.65      526.70     12.32 o
  -4  -6   6      668.36      668.34     10.89 o
  -3  -6   6      104.23      119.95      4.72 o
  -2  -6   6     1457.79     1247.47     18.63 o
  -1  -6   6      565.04      620.65      8.60 o
   0  -6   6       64.61       59.06      9.24 o
   1  -6   6     1865.83     2048.41     26.52 o
   2  -6   6      165.08      143.79      4.69 o
   3  -6   6      195.73      112.48      7.62 o
   4  -6   6       15.57       32.97      3.55 o
   5  -6   6     1050.71     1220.64     12.77 o
   6  -6   6      678.26      675.31     17.64 o
   7  -6   6      213.98      235.46     10.20 o
   8  -6   6      167.97      178.52     11.31 o
   9  -6   6      248.83      233.00     16.15 o
  10  -6   6       60.75       71.75     10.75 o
  11  -6   6        0.28        4.23      8.31 o
  12  -6   6       24.59       22.49     11.73 o
  13  -6   6       70.88       55.90     14.38 o
 -15  -5   6        3.65        7.05      8.14 o
 -14  -5   6       89.05      103.00     10.97 o
 -13  -5   6       53.79       45.55     12.33 o
 -12  -5   6      153.23      221.31     16.67 o
 -11  -5   6        0.97        7.15      7.18 o
 -10  -5   6     1188.53     1196.53     22.92 o
  -9  -5   6       15.32       27.91      4.57 o
  -8  -5   6       48.18       60.96      4.12 o
  -7  -5   6        8.19        4.28      4.55 o
  -6  -5   6     3521.19     3787.53     21.59 o
  -5  -5   6        8.92       11.28      9.17 o
  -4  -5   6     1480.83     1468.80     15.32 o
  -3  -5   6     3475.78     3677.17     46.34 o
  -2  -5   6     2496.75     2531.93     20.61 o
  -1  -5   6      884.42      919.18     11.79 o
   0  -5   6      184.58      248.03      4.04 o
   1  -5   6      683.69      805.39      9.04 o
   2  -5   6     1005.94      861.27     17.56 o
   3  -5   6      424.31      620.53      7.40 o
   4  -5   6      794.40      774.03     11.24 o
   5  -5   6      250.28      278.12     14.79 o
   6  -5   6      218.44      223.92     10.43 o
   7  -5   6        7.95        2.93      4.93 o
   8  -5   6        8.54        8.04      5.35 o
   9  -5   6       20.65       27.53     10.42 o
  10  -5   6       61.86       53.96     13.79 o
  11  -5   6      116.36      127.18     15.83 o
  12  -5   6       17.64       18.99     10.50 o
  13  -5   6        8.10        4.87     10.82 o
  14  -5   6        6.06        5.45     14.39 o
 -15  -4   6       22.12       14.60      8.96 o
 -14  -4   6        8.74        3.45      7.20 o
 -13  -4   6      139.08      137.94     11.19 o
 -12  -4   6      132.00      135.73      9.86 o
 -11  -4   6      260.28      262.07     18.12 o
 -10  -4   6      767.79      846.81     19.28 o
  -9  -4   6      821.43      779.19     11.46 o
  -8  -4   6     1313.43     1357.60     13.89 o
  -7  -4   6       72.58       65.92      5.63 o
  -6  -4   6     4976.88     4966.82     42.02 o
  -5  -4   6      206.58      251.24     12.34 o
  -4  -4   6      673.66      646.86      7.82 o
  -3  -4   6     5172.78     5324.91     28.65 o
  -2  -4   6     1763.67     1614.15     16.64 o
  -1  -4   6     6250.28     6412.34     56.54 o
   0  -4   6      206.51      220.43      7.40 o
   1  -4   6     1963.60     1886.75     18.54 o
   2  -4   6     2631.04     2670.31     46.14 o
   3  -4   6      283.63      215.46      9.95 o
   4  -4   6      299.60      388.94      9.04 o
   5  -4   6     1534.65     1607.07     17.21 o
   6  -4   6     1154.46     1207.59     17.39 o
   7  -4   6       99.84       92.27      5.10 o
   8  -4   6      438.59      474.70     15.40 o
   9  -4   6       14.21        2.73      5.15 o
  10  -4   6        5.64        8.57      8.07 o
  11  -4   6        0.68       12.05     10.91 o
  12  -4   6        8.80       23.09     12.83 o
  13  -4   6        4.97        2.12     13.07 o
  14  -4   6        0.09        0.44     11.36 o
 -16  -3   6       43.53       40.38     24.65 o
 -15  -3   6        2.92        2.87      9.63 o
 -14  -3   6       40.48       44.61      7.73 o
 -13  -3   6       57.47       69.22      8.29 o
 -12  -3   6       13.17       28.50      8.17 o
 -11  -3   6      246.58      326.55     16.59 o
 -10  -3   6       28.41       11.13      3.77 o
  -9  -3   6     1106.59     1209.38     14.12 o
  -8  -3   6      164.64      201.79     11.77 o
  -7  -3   6      428.79      429.65     14.57 o
  -6  -3   6       16.21       10.97      2.63 o
  -5  -3   6     1482.82     1533.78     14.66 o
  -4  -3   6      659.86      603.39      6.93 o
  -3  -3   6     2535.46     2639.69     20.20 o
  -2  -3   6      190.22      298.11      7.08 o
  -1  -3   6     2139.59     1985.74     19.20 o
   0  -3   6     1450.86     1410.61     10.00 o
   1  -3   6      676.86      713.94     19.19 o
   2  -3   6      558.09      651.65     11.47 o
   3  -3   6       28.41       19.05      2.41 o
   4  -3   6     2541.14     2594.58     15.17 o
   5  -3   6      221.58      175.78     10.98 o
   6  -3   6        1.88        2.94      4.36 o
   7  -3   6      211.60      211.38     15.59 o
   8  -3   6      588.46      665.72     17.62 o
   9  -3   6       23.33       19.36      5.71 o
  10  -3   6      276.71      276.37     10.71 o
  11  -3   6       73.15       97.67     13.20 o
  12  -3   6        0.08        9.30     10.25 o
  13  -3   6        0.54        3.56     10.62 o
  14  -3   6        0.42        0.00     12.44 o
 -16  -2   6       38.35       64.94     24.90 o
 -15  -2   6       22.57       33.50     14.92 o
 -14  -2   6        1.74        8.84      7.67 o
 -13  -2   6       64.13       75.00      8.81 o
 -12  -2   6        7.40        2.70      7.22 o
 -11  -2   6      541.19      558.62     14.45 o
 -10  -2   6       81.39       78.25      7.44 o
  -9  -2   6       19.39       16.01      2.86 o
  -8  -2   6        5.68        7.78      1.95 o
  -7  -2   6     1681.31     1674.17     11.57 o
  -6  -2   6       72.62       61.09      4.07 o
  -5  -2   6       95.15       60.53     10.65 o
  -4  -2   6      236.03      230.82     14.95 o
  -3  -2   6       14.14       14.54      7.94 o
  -2  -2   6      489.44      573.04     15.47 o
  -1  -2   6      931.46     1001.44      8.25 o
   0  -2   6     1303.83     1202.77      8.84 o
   1  -2   6     2588.07     2597.29     19.50 o
   2  -2   6      510.64      456.39     10.51 o
   3  -2   6      881.55      935.92     19.68 o
   4  -2   6      499.66      524.08     18.61 o
   5  -2   6      357.15      279.72      8.23 o
   6  -2   6       32.32       28.10      5.97 o
   7  -2   6        9.94       17.40      5.66 o
   8  -2   6      616.38      648.76     15.82 o
   9  -2   6      149.23      162.15     12.43 o
  10  -2   6       24.07       20.15      7.70 o
  11  -2   6      141.73      156.22     14.52 o
  12  -2   6       41.24       32.76     11.44 o
  13  -2   6        2.61        7.80     12.23 o
  14  -2   6        0.20        4.44     11.92 o
 -16  -1   6        0.07        5.12     13.58 o
 -15  -1   6       72.78       73.19     19.17 o
 -14  -1   6       67.98       65.07      9.59 o
 -13  -1   6       15.97       18.89      7.45 o
 -12  -1   6       23.98       13.92      6.09 o
 -11  -1   6      191.96      168.57      7.58 o
 -10  -1   6       16.67       19.13      4.49 o
  -9  -1   6       17.50       26.34      3.42 o
  -8  -1   6      190.55      201.85      5.32 o
  -7  -1   6        1.36        1.91      1.70 o
  -6  -1   6     1544.08     1730.86     15.30 o
  -5  -1   6       34.73       21.99      3.30 o
  -4  -1   6       17.05       15.49      2.80 o
  -3  -1   6      762.19      721.84      8.23 o
  -2  -1   6      427.03      425.60      9.25 o
  -1  -1   6     2431.38     2148.51     10.63 o
   0  -1   6     1668.66     1635.46     15.46 o
   1  -1   6     4258.52     4065.64     36.96 o
   2  -1   6        7.96        4.14      3.73 o
   3  -1   6     1292.24     1470.16     18.02 o
   4  -1   6      433.47      293.68     14.42 o
   5  -1   6       70.53      120.58      4.66 o
   6  -1   6       23.21       21.66      5.23 o
   7  -1   6       20.48       17.05      6.40 o
   8  -1   6       50.14       48.75     11.84 o
   9  -1   6      112.19      121.44     10.97 o
  10  -1   6        0.34        6.25      7.96 o
  11  -1   6        0.10       12.83     11.12 o
  12  -1   6       30.66       38.55     15.21 o
  13  -1   6        0.04        1.86     10.68 o
  14  -1   6        0.00        6.64     13.08 o
 -16   0   6        1.04        9.48     15.79 o
 -15   0   6       14.05        6.20     10.21 o
 -14   0   6        7.22        4.83     10.03 o
 -13   0   6       48.78       32.81     14.23 o
 -12   0   6      244.65      226.85      8.09 o
 -11   0   6       20.49       18.60      2.65 o
 -10   0   6       17.03       13.07      5.46 o
  -9   0   6       17.36       15.24      5.33 o
  -8   0   6     1453.25     1517.76     17.39 o
  -7   0   6        3.41        1.41      5.80 o
  -6   0   6     1311.92     1446.39     14.06 o
  -5   0   6      315.17      303.19      4.62 o
  -4   0   6       31.46       17.12      2.18 o
  -3   0   6       23.10       32.28      4.69 o
  -2   0   6     3792.83     3759.29     23.38 o
  -1   0   6      139.88      146.44     11.91 o
   0   0   6     4247.54     4480.65     46.99 o
   1   0   6      562.42      477.48      8.36 o
   2   0   6     1391.55     1437.49     16.05 o
   3   0   6       83.75       76.11      6.47 o
   4   0   6      894.54     1034.33     16.07 o
   5   0   6        3.67        3.84      3.61 o
   6   0   6        3.06        0.84      3.35 o
   7   0   6       13.78       15.84      4.62 o
   8   0   6       33.59       31.02      7.68 o
   9   0   6       67.36       78.55     11.25 o
  10   0   6       88.98       99.83     11.85 o
  11   0   6       36.01       39.12     11.28 o
  12   0   6      127.22      115.63     20.62 o
  13   0   6       13.01       14.68     15.41 o
  14   0   6        2.20        1.37     19.16 o
 -16   1   6        2.81        5.92     15.90 o
 -15   1   6        0.66       11.76     12.34 o
 -14   1   6        4.77        2.32     11.54 o
 -13   1   6       92.36       72.09     13.54 o
 -12   1   6       38.20       25.49     11.13 o
 -11   1   6      290.45      321.14     14.89 o
 -10   1   6      187.72      206.29     18.48 o
  -9   1   6       81.02       72.38     12.18 o
  -8   1   6      739.11      824.19     34.02 o
  -7   1   6       14.64        8.31      6.21 o
  -6   1   6       59.95       42.21      2.70 o
  -5   1   6      640.59      731.53      9.84 o
  -4   1   6     1162.76     1189.72     11.96 o
  -3   1   6        0.31        1.37      1.69 o
  -2   1   6      198.70      173.42      4.17 o
  -1   1   6       50.04       54.18      3.72 o
   0   1   6      568.85      568.91      6.19 o
   1   1   6       43.77       38.67      4.63 o
   2   1   6      368.86      346.55     14.74 o
   3   1   6      509.53      484.04      7.88 o
   4   1   6       36.51       31.26      3.39 o
   5   1   6       61.44       67.39      5.61 o
   6   1   6      517.96      518.81     14.05 o
   7   1   6       81.78       65.39      6.68 o
   8   1   6       70.90       87.32     11.47 o
   9   1   6       32.40       26.95      8.55 o
  10   1   6        9.63        9.02      7.14 o
  11   1   6       45.67       30.00     10.79 o
  12   1   6       41.28       41.67     15.54 o
  13   1   6       48.66       58.56     15.55 o
 -16   2   6       16.57        9.60     16.82 o
 -15   2   6        0.66        3.13     11.73 o
 -14   2   6        0.94        3.30     13.24 o
 -13   2   6      143.41      115.23     18.84 o
 -12   2   6       15.65        9.56     10.93 o
 -11   2   6      374.57      374.87     27.74 o
  -9   2   6       90.89      123.41     18.03 o
  -8   2   6      229.47      240.15     16.51 o
  -7   2   6      590.65      739.08     12.89 o
  -6   2   6     4825.62     5056.33     16.13 o
  -5   2   6      492.77      561.18      8.10 o
  -4   2   6       87.82      105.13      4.46 o
  -3   2   6       97.24      118.28      7.64 o
  -2   2   6     5052.77     4958.31     27.32 o
  -1   2   6       34.32       24.85      3.59 o
   0   2   6     1851.21     1904.40     10.24 o
   1   2   6        3.74        3.46      2.27 o
   2   2   6     3661.21     3748.88     30.77 o
   3   2   6     1915.30     1936.95     14.91 o
   4   2   6      661.56      708.45     11.53 o
   5   2   6      326.40      311.18     12.17 o
   6   2   6      195.55      196.40      8.36 o
   7   2   6      121.70      116.67      7.76 o
   8   2   6      118.62      127.83     14.47 o
   9   2   6        1.31       10.91      8.42 o
  10   2   6        0.08        2.74      9.62 o
  11   2   6       61.41       63.86     11.62 o
  12   2   6        0.61        6.09     10.68 o
  13   2   6        4.43        5.26     10.15 o
 -16   3   6       48.25       35.22     18.74 o
 -15   3   6        9.23       10.22      9.20 o
 -14   3   6       16.28       23.00     10.57 o
 -13   3   6       19.78        7.66      9.27 o
 -12   3   6        0.11       10.06      9.49 o
 -11   3   6       82.39       48.91     16.67 o
 -10   3   6       81.18       50.05     10.59 o
  -9   3   6      106.85      124.11     30.14 o
  -8   3   6      284.74      358.78     11.84 o
  -7   3   6     1872.87     1854.24     16.61 o
  -6   3   6     2487.91     2663.03     29.70 o
  -5   3   6     2869.36     2747.44     20.40 o
  -4   3   6      239.95      264.89      8.05 o
  -3   3   6     1322.94     1433.38     10.71 o
  -2   3   6      230.53      245.58      8.09 o
  -1   3   6     1620.02     1637.56     13.72 o
   0   3   6     2456.59     2710.04     16.13 o
   1   3   6      170.86      182.96      9.23 o
   2   3   6       69.43      122.45     12.43 o
   3   3   6      522.74      585.63     14.33 o
   4   3   6      212.38      187.06      8.53 o
   5   3   6      117.24      100.50     11.39 o
   6   3   6      560.53      576.91     17.34 o
   7   3   6      200.20      163.00     12.43 o
   8   3   6      235.61      236.33     16.53 o
   9   3   6       55.71       49.53      9.10 o
  10   3   6      119.05      131.15     16.21 o
  11   3   6       18.40       15.30     10.27 o
  12   3   6        9.83       13.12     11.46 o
  13   3   6       10.04       15.52     12.64 o
 -15   4   6        6.04       10.92     11.28 o
 -14   4   6       13.14       20.42     11.62 o
 -13   4   6        8.90       21.03     11.21 o
 -12   4   6       73.10       57.50     11.93 o
 -11   4   6       90.15       77.02     13.41 o
 -10   4   6       25.67        5.15      9.82 o
  -9   4   6      888.34      731.11     14.58 o
  -8   4   6       33.52       39.88      5.53 o
  -7   4   6     1859.92     2071.14     24.04 o
  -6   4   6       80.21       65.10     10.52 o
  -5   4   6      423.81      437.80      6.33 o
  -4   4   6      901.71     1095.91      7.43 o
  -3   4   6     1246.72     1103.90     14.97 o
  -2   4   6      194.86      251.98      8.11 o
  -1   4   6     2892.44     2818.90     19.94 o
   0   4   6     7491.17     7919.90     51.98 o
   1   4   6        7.20        8.13      5.38 o
   2   4   6       20.04       16.22     10.89 o
   3   4   6       40.07       33.99      3.68 o
   4   4   6      524.15      509.07     11.89 o
   5   4   6      580.56      643.29     18.09 o
   6   4   6      214.22      215.36     13.92 o
   7   4   6       14.98       11.43      7.24 o
   8   4   6      139.92      128.60     11.25 o
   9   4   6        8.71       20.74      9.95 o
  10   4   6       62.28       90.50     11.75 o
  11   4   6      121.65      111.69     20.14 o
  12   4   6        8.08       10.26     11.12 o
 -15   5   6        0.02        0.00      9.87 o
 -14   5   6        0.25        5.45      8.43 o
 -13   5   6       18.19       20.78     10.44 o
 -12   5   6      128.11      144.44     18.39 o
 -11   5   6       78.77       59.05     14.23 o
 -10   5   6        1.04        8.70      4.31 o
  -9   5   6      148.18      181.84      9.43 o
  -8   5   6     1291.04     1341.13     13.20 o
  -7   5   6      704.09      751.69     10.74 o
  -6   5   6      952.80      979.78     16.11 o
  -5   5   6      322.38      288.96      7.80 o
  -4   5   6       46.28       58.62      4.53 o
  -3   5   6      203.34      271.45      5.35 o
  -2   5   6       79.14       70.67      6.92 o
  -1   5   6      321.27      285.95      7.40 o
   0   5   6     3026.10     3289.74     37.78 o
   1   5   6     2447.64     2410.31     28.57 o
   2   5   6      517.72      554.81     13.31 o
   3   5   6      758.90      858.79     16.35 o
   4   5   6       36.60       27.94      6.67 o
   5   5   6      153.15      155.97      7.42 o
   6   5   6      363.69      397.64     17.14 o
   7   5   6       27.16       18.34      8.07 o
   8   5   6      306.68      295.11     13.31 o
   9   5   6       44.36       20.54      9.50 o
  10   5   6        4.66       11.63      8.74 o
  11   5   6       10.75       16.12     13.59 o
  12   5   6        3.76       14.07     14.71 o
 -15   6   6       39.74       48.49     17.67 o
 -14   6   6        0.10        0.37      9.56 o
 -13   6   6      147.29      128.67     15.74 o
 -12   6   6        6.52        0.83     10.92 o
 -11   6   6      639.44      565.02     27.78 o
 -10   6   6      240.02      226.73     14.19 o
  -9   6   6       60.41       64.12     10.70 o
  -8   6   6     2032.83     1950.22     33.30 o
  -7   6   6       30.43       29.08      4.24 o
  -6   6   6      566.36      589.89     12.14 o
  -5   6   6       14.92       14.09      5.56 o
  -4   6   6      546.37      672.48     16.98 o
  -3   6   6        3.93        3.34      4.14 o
  -2   6   6      265.83      256.02     11.69 o
  -1   6   6      776.40      842.44     17.72 o
   0   6   6     1084.04     1144.61     14.24 o
   1   6   6      180.32      183.83     10.03 o
   2   6   6       59.10       74.30      8.81 o
   3   6   6       57.01      105.40      6.88 o
   4   6   6      281.31      307.92     15.19 o
   5   6   6      154.38      164.75     11.47 o
   6   6   6      235.44      246.43     15.52 o
   7   6   6        6.44        6.10      7.75 o
   8   6   6       16.81       17.19      8.30 o
   9   6   6        9.51       11.33      9.79 o
  10   6   6       32.90       21.63     12.38 o
  11   6   6       42.92       22.81     14.20 o
 -14   7   6        0.55        7.73     13.24 o
 -13   7   6       22.48       27.15     15.15 o
 -12   7   6        2.75        8.53     12.52 o
 -11   7   6        2.06        6.76      7.82 o
 -10   7   6      147.23      146.72      8.11 o
  -9   7   6        2.73        2.31      7.82 o
  -8   7   6      723.46      738.36     24.63 o
  -7   7   6      127.73      161.24     11.07 o
  -6   7   6       80.08       10.71      5.09 o
  -5   7   6      298.88      320.49      9.41 o
  -4   7   6       55.25       53.51      9.94 o
  -3   7   6      139.19      187.06      7.84 o
  -2   7   6      184.78      213.16      6.65 o
  -1   7   6      367.59      408.88     11.14 o
   0   7   6       53.76       50.10      7.72 o
   1   7   6      117.03      111.51      9.02 o
   2   7   6      248.40      286.58     12.02 o
   3   7   6      345.93      352.79     17.18 o
   4   7   6        4.34       13.60     10.17 o
   5   7   6       86.59       64.10      9.77 o
   6   7   6       19.32       10.67      9.76 o
   7   7   6      116.66      115.91     14.20 o
   8   7   6        0.56       13.22     10.29 o
   9   7   6       19.31       13.29      8.96 o
  10   7   6        2.44        7.65      9.91 o
  11   7   6        1.80       15.78     15.08 o
 -14   8   6        7.64       13.54     18.77 o
 -13   8   6       16.17       12.40     22.71 o
 -12   8   6       21.61       37.45     23.41 o
 -11   8   6       57.43       63.86     12.50 o
 -10   8   6        6.20       13.17      9.66 o
  -9   8   6       15.66       29.68      7.51 o
  -8   8   6      261.92      300.67     18.65 o
  -7   8   6       31.94       25.71     11.31 o
  -6   8   6      213.12      154.06      6.45 o
  -5   8   6        0.81        3.65      5.78 o
  -4   8   6      208.57      176.45     10.54 o
  -3   8   6      122.54      129.71     12.45 o
  -2   8   6        1.28        3.91      8.18 o
  -1   8   6      188.31      150.92      9.21 o
   0   8   6      854.50      962.98     22.98 o
   1   8   6      206.03      159.67      7.26 o
   2   8   6      549.12      577.72     15.89 o
   3   8   6     1394.66     1485.96     29.55 o
   4   8   6       64.40       62.01     10.96 o
   5   8   6      189.62      220.00     14.73 o
   6   8   6      158.35      137.02     15.55 o
   7   8   6       16.41        9.56      8.45 o
   8   8   6        1.94        6.51     10.03 o
   9   8   6       35.17       34.91     10.55 o
  10   8   6        1.45        8.19     12.01 o
 -13   9   6        0.08        2.65     23.18 o
 -12   9   6        7.51        4.12     22.05 o
 -11   9   6        0.14        2.25     10.79 o
 -10   9   6      141.19      113.70     14.16 o
  -9   9   6        5.78        9.70      9.52 o
  -8   9   6      118.55      150.77     14.48 o
  -7   9   6       21.90       13.19      9.09 o
  -6   9   6      220.45      160.51     17.02 o
  -5   9   6      513.16      426.44     14.63 o
  -4   9   6       14.60       30.28      7.74 o
  -3   9   6      337.75      372.48     19.03 o
  -2   9   6        0.02        0.39      7.68 o
  -1   9   6        1.07        6.17      8.45 o
   0   9   6      222.43      197.39     16.16 o
   1   9   6        5.74        8.15      8.96 o
   2   9   6       40.28       33.32      9.24 o
   3   9   6        0.75        3.11      6.44 o
   4   9   6       13.61       19.17      7.51 o
   5   9   6        0.05        2.83      7.68 o
   6   9   6       38.03       36.66     11.05 o
   7   9   6       23.73       19.88     10.33 o
   8   9   6       14.58       26.28     11.99 o
   9   9   6       20.03        7.64     12.37 o
 -12  10   6        9.00       23.04     19.36 o
 -11  10   6        1.55       15.39     14.99 o
 -10  10   6      114.26      126.46     14.05 o
  -9  10   6       37.32       49.54     12.24 o
  -8  10   6       65.66       42.56     11.58 o
  -7  10   6        2.33        5.20      9.94 o
  -6  10   6       29.75       44.98     12.14 o
  -5  10   6       83.31       67.14     12.15 o
  -4  10   6        2.10        7.05      8.48 o
  -3  10   6       70.28       29.38      9.45 o
  -2  10   6        0.09        1.27      9.47 o
  -1  10   6        1.98        0.00      9.15 o
   0  10   6        2.41        3.29      8.49 o
   1  10   6       80.88       83.18     13.79 o
   2  10   6        9.70        7.48      7.63 o
   3  10   6        0.43        4.15      9.06 o
   4  10   6        5.61       18.50     12.44 o
   5  10   6       44.56       31.00     12.82 o
   6  10   6      127.84      120.32     15.72 o
   7  10   6       19.13       15.39     11.54 o
   8  10   6        0.64        2.16     13.55 o
 -11  11   6        2.19       12.97     13.93 o
 -10  11   6      101.46      144.73     17.13 o
  -9  11   6       11.89        7.63     12.48 o
  -8  11   6       52.28       73.69     14.26 o
  -7  11   6        9.95       25.53     13.15 o
  -6  11   6       17.34       20.97     12.20 o
  -5  11   6        3.94        0.56     10.67 o
  -4  11   6        9.08       10.03     12.30 o
  -3  11   6        1.90       15.36     11.41 o
  -2  11   6       18.96        5.91     11.00 o
  -1  11   6       30.52       12.85     10.55 o
   0  11   6       52.91       37.86     10.18 o
   1  11   6       31.05       22.98     10.95 o
   2  11   6       18.83        7.36      7.74 o
   3  11   6       44.29       31.00     11.43 o
   4  11   6        0.04        0.27     10.73 o
   5  11   6       47.18       19.38     13.25 o
   6  11   6       38.19       23.83     12.39 o
   7  11   6       10.34        6.11     13.13 o
 -10  12   6       56.05       80.73     28.32 o
  -9  12   6        1.11       12.94     12.80 o
  -8  12   6        2.07        4.66     12.91 o
  -7  12   6       45.11       33.99     15.09 o
  -6  12   6       29.79        9.40     13.29 o
  -5  12   6        2.85       13.54     13.27 o
  -4  12   6       64.48       72.95     16.95 o
  -3  12   6       98.98       74.57     20.09 o
  -2  12   6        4.18        3.38      9.72 o
  -1  12   6       14.51       23.54     12.25 o
   0  12   6       99.23      107.42     13.84 o
   1  12   6       85.99       67.95     13.26 o
   2  12   6       64.57       38.29     12.98 o
   3  12   6       41.25       34.49     12.17 o
   4  12   6       14.58       12.60     13.59 o
   5  12   6        3.26       14.64     13.81 o
  -8  13   6       13.34        8.94     14.91 o
  -7  13   6        5.24        4.19     13.65 o
  -6  13   6        1.13        1.13     14.14 o
  -5  13   6       25.29       17.84     15.97 o
  -4  13   6      154.55      177.77     23.10 o
  -3  13   6        0.52        0.00     13.46 o
  -2  13   6        1.65        0.90     13.83 o
  -1  13   6      101.79       95.19     15.33 o
   0  13   6       50.47       71.12     15.57 o
   1  13   6       16.20        5.11     11.47 o
   2  13   6       43.97       33.48     13.56 o
   3  13   6       60.20       31.75     14.04 o
  -5  14   6        0.09        0.00     38.88 o
  -4  14   6       27.70       38.68     17.82 o
  -3  14   6        0.25        6.24     16.81 o
  -2  14   6        6.16        0.56     13.36 o
  -1  14   6        5.95       19.34     18.68 o
   0  14   6        1.39        0.56     26.48 o
  -4 -16   7       37.16       25.31     13.53 o
  -3 -16   7        7.05        4.92     12.51 o
  -2 -16   7        0.55        4.11     11.79 o
  -1 -16   7        4.36       17.92     11.56 o
   0 -16   7        3.42       14.24     13.01 o
   1 -16   7        0.13       10.56     13.66 o
   2 -16   7        6.37        8.52     11.92 o
   3 -16   7       13.60       11.90     17.37 o
   4 -16   7        5.99       20.46     18.11 o
  -7 -15   7        1.09        0.00     16.85 o
  -6 -15   7        6.90        9.45     12.17 o
  -5 -15   7        5.54        6.85     11.43 o
  -4 -15   7       86.38       70.18     13.59 o
  -3 -15   7      242.65      235.96     20.45 o
  -2 -15   7       47.57       55.85     18.93 o
  -1 -15   7       13.39       13.65     10.40 o
   0 -15   7      162.69      162.07     18.89 o
   1 -15   7      120.80      129.61     13.87 o
   2 -15   7        5.85        7.31     13.90 o
   3 -15   7       21.73       19.16     12.40 o
   4 -15   7       35.99       40.45     15.83 o
   5 -15   7       11.43        4.60     12.69 o
   6 -15   7        1.14       13.81     14.63 o
  -8 -14   7        4.62        9.13     11.41 o
  -7 -14   7        0.94        4.00      9.66 o
  -6 -14   7        0.25        7.81     10.48 o
  -5 -14   7       16.30       15.88     11.37 o
  -4 -14   7      138.71      123.74     11.69 o
  -3 -14   7        2.84       12.52     10.19 o
  -2 -14   7      264.76      292.14     20.79 o
  -1 -14   7        0.35        3.71      8.17 o
   0 -14   7        7.35        6.18      9.48 o
   1 -14   7      297.98      313.37     26.56 o
   2 -14   7        1.53        6.49      9.07 o
   3 -14   7        0.44        2.75      8.72 o
   4 -14   7        2.01       10.70     11.15 o
   5 -14   7      193.65      205.93     18.06 o
   6 -14   7        5.27       16.92     12.35 o
   7 -14   7       33.92       26.00     13.39 o
   8 -14   7       13.69        9.01     13.49 o
 -10 -13   7       71.12       40.48     14.66 o
  -9 -13   7       37.06       22.17     13.22 o
  -8 -13   7       35.29       34.45     13.47 o
  -7 -13   7       17.86       19.68     12.38 o
  -6 -13   7       97.44       58.34     11.10 o
  -5 -13   7        2.49        3.59      8.29 o
  -4 -13   7      331.97      360.12     22.15 o
  -3 -13   7       20.62       28.80      9.00 o
  -2 -13   7      106.94      119.29     11.82 o
  -1 -13   7        4.75        6.67      7.97 o
   0 -13   7       84.55       81.33     10.89 o
   1 -13   7        0.12        3.28      7.62 o
   2 -13   7      124.47      118.18     10.50 o
   3 -13   7      389.87      456.84     24.89 o
   4 -13   7       10.12        1.93      9.16 o
   5 -13   7       78.97       95.08     12.53 o
   6 -13   7        2.08        5.04     10.87 o
   7 -13   7       33.70       18.29     13.05 o
   8 -13   7      156.24      218.67     24.40 o
   9 -13   7        2.01        4.98     12.42 o
 -11 -12   7       11.28        1.13     10.39 o
 -10 -12   7        1.58        0.81     10.05 o
  -9 -12   7      451.03      497.09     29.35 o
  -8 -12   7      108.93      110.75     14.29 o
  -7 -12   7       11.19       12.40     10.21 o
  -6 -12   7       28.57       21.33      8.40 o
  -5 -12   7       40.30       35.56      7.46 o
  -4 -12   7        5.77        8.43      9.89 o
  -3 -12   7      122.46      113.91      7.93 o
  -2 -12   7       66.57       47.27      7.03 o
  -1 -12   7       61.15       62.45      9.16 o
   0 -12   7      131.13      150.96      9.81 o
   1 -12   7      196.83      182.16     12.96 o
   2 -12   7      390.44      405.22     16.15 o
   3 -12   7      202.44      197.04     12.61 o
   4 -12   7       56.12       23.08      8.78 o
   5 -12   7      232.01      215.78     16.16 o
   6 -12   7      152.70      138.29     13.02 o
   7 -12   7        1.56        1.50     10.31 o
   8 -12   7        2.37       16.04     12.32 o
   9 -12   7       43.11       52.84     17.06 o
  10 -12   7       61.98       49.27     22.90 o
 -12 -11   7        0.20        5.05     11.96 o
 -11 -11   7       18.14       34.08     13.21 o
 -10 -11   7        7.52       12.56     10.39 o
  -9 -11   7        1.83        5.42      7.90 o
  -8 -11   7        0.01        5.24      7.40 o
  -7 -11   7        7.97        3.56      7.54 o
  -6 -11   7       51.76       46.48      9.64 o
  -5 -11   7       62.36       58.27     10.23 o
  -4 -11   7       59.34       84.64     10.08 o
  -3 -11   7       92.59      107.90      9.83 o
  -2 -11   7       35.39       23.32      6.78 o
  -1 -11   7       14.79       27.50      7.72 o
   0 -11   7      575.13      577.78     17.36 o
   1 -11   7      648.38      618.55     16.10 o
   2 -11   7      948.53      933.17     22.69 o
   3 -11   7      112.73       91.26      7.42 o
   4 -11   7        7.11        2.87      7.17 o
   5 -11   7        1.44        4.75      7.51 o
   6 -11   7      185.38      206.72     13.68 o
   7 -11   7      145.45      128.01     14.66 o
   8 -11   7       51.79       68.73     16.04 o
   9 -11   7        9.32        8.21     12.29 o
  10 -11   7        6.64        8.34     13.04 o
  11 -11   7       69.47       57.28     15.04 o
 -13 -10   7       98.85      112.14     35.50 o
 -12 -10   7        7.22        8.00     10.20 o
 -11 -10   7       20.86       27.34     12.34 o
 -10 -10   7       21.41        6.99      8.79 o
  -9 -10   7       97.36      112.41     10.10 o
  -8 -10   7      188.77      174.47     11.55 o
  -7 -10   7       54.08       48.29     11.07 o
  -6 -10   7        5.43       14.50      7.90 o
  -5 -10   7      479.72      486.42     13.16 o
  -4 -10   7        6.28       60.59      7.08 o
  -3 -10   7      294.90      308.36     16.91 o
  -2 -10   7      877.99      852.64     19.34 o
  -1 -10   7       60.88       70.99      7.35 o
   0 -10   7       96.74      104.35      7.98 o
   1 -10   7      554.19      658.11     17.98 o
   2 -10   7       73.25       63.13      7.03 o
   3 -10   7       29.09       23.09      5.38 o
   4 -10   7      299.90      295.31     15.34 o
   5 -10   7       51.30       44.97      9.80 o
   6 -10   7      175.86      194.60     12.66 o
   7 -10   7       13.16       23.55      8.92 o
   8 -10   7      668.26      727.26     31.39 o
   9 -10   7        0.02        6.04     12.15 o
  10 -10   7        0.66        6.77     11.67 o
  11 -10   7        1.91        4.74     12.08 o
  12 -10   7       33.33       14.09     36.63 o
 -13  -9   7       10.81        4.89     10.70 o
 -12  -9   7        0.13        4.64     10.10 o
 -11  -9   7       14.86       11.09      7.47 o
 -10  -9   7       26.12       16.56     10.38 o
  -9  -9   7       45.99       42.80      7.44 o
  -8  -9   7      553.71      541.60     17.09 o
  -7  -9   7      119.72      155.11     11.54 o
  -6  -9   7     1688.82     1699.71     32.16 o
  -5  -9   7     1873.96     1941.90     36.55 o
  -4  -9   7       88.58       94.40      7.47 o
  -3  -9   7      791.95      808.97     22.65 o
  -2  -9   7       46.47       54.97      6.83 o
  -1  -9   7      156.94      157.92     17.16 o
   0  -9   7      240.69      248.56     11.99 o
   1  -9   7     1117.26     1159.89     18.26 o
   2  -9   7      531.57      498.92     10.66 o
   3  -9   7        6.97        2.45      3.86 o
   4  -9   7      111.03      118.79      7.83 o
   5  -9   7       60.53       69.78      8.61 o
   6  -9   7       77.75       63.81     10.91 o
   7  -9   7      200.53      198.96     15.64 o
   8  -9   7       13.98       25.58      8.97 o
   9  -9   7      217.12      243.05     18.44 o
  10  -9   7        6.09       19.84     12.74 o
  11  -9   7        0.01        2.35     10.88 o
  12  -9   7       66.78       62.19     15.34 o
 -14  -8   7        0.09       11.47     10.44 o
 -13  -8   7        0.84       13.66      9.69 o
 -12  -8   7       16.56        5.37      9.52 o
 -11  -8   7      188.41      210.86     13.38 o
 -10  -8   7        4.88       10.17      7.57 o
  -9  -8   7       33.45       22.46      6.21 o
  -8  -8   7        1.93        6.42      6.10 o
  -7  -8   7       27.18       51.12      6.54 o
  -6  -8   7      105.84      105.02     10.05 o
  -5  -8   7      654.71      694.70     28.16 o
  -4  -8   7        1.23        7.12      2.21 o
  -3  -8   7        0.03        2.06      8.79 o
  -2  -8   7       36.83       38.48      7.19 o
  -1  -8   7       16.11       30.83     12.55 o
   0  -8   7       12.56       13.71      7.21 o
   1  -8   7        5.49       12.53      6.28 o
   2  -8   7       15.42        8.73      6.41 o
   3  -8   7      189.96      188.87      5.52 o
   4  -8   7       71.81       65.48      6.73 o
   5  -8   7      536.09      606.25     11.98 o
   6  -8   7      279.45      282.58     11.18 o
   7  -8   7      283.93      281.45     17.67 o
   8  -8   7      244.80      226.24     12.56 o
   9  -8   7       10.53        4.42      9.80 o
  10  -8   7       75.61       85.20     15.71 o
  11  -8   7        3.32        6.81     10.53 o
  12  -8   7       21.35       10.97     11.44 o
 -14  -7   7        2.45        7.00      8.02 o
 -13  -7   7        2.17        7.32      9.49 o
 -12  -7   7       80.47       76.12     12.73 o
 -11  -7   7       65.78       70.79     12.66 o
 -10  -7   7      229.46      239.87     13.14 o
  -9  -7   7      364.21      432.88     18.92 o
  -8  -7   7      555.69      548.83     12.25 o
  -7  -7   7       30.82       34.89      4.49 o
  -6  -7   7       35.62       23.69      4.63 o
  -5  -7   7     1503.58     1472.57     18.47 o
  -4  -7   7       81.22       85.53      4.18 o
  -3  -7   7       56.29       36.57      8.47 o
  -2  -7   7     1341.05     1330.79     19.79 o
  -1  -7   7     2505.96     2541.75     27.51 o
   0  -7   7      272.05      281.03     14.18 o
   1  -7   7        8.40        2.93      6.05 o
   2  -7   7      747.21      724.91     13.71 o
   3  -7   7      350.13      349.20      6.98 o
   4  -7   7       63.08       46.81      5.41 o
   5  -7   7      745.50      696.64     13.11 o
   6  -7   7       70.74       61.26      6.69 o
   7  -7   7      272.44      227.76     13.76 o
   8  -7   7      115.90      116.53      9.89 o
   9  -7   7       78.75       62.98     12.51 o
  10  -7   7       26.54       32.12     12.12 o
  11  -7   7      147.25      193.31     18.09 o
  12  -7   7       13.70       14.88     12.65 o
  13  -7   7       72.79       67.43     14.49 o
 -15  -6   7        0.01        6.55      9.51 o
 -14  -6   7        2.08        3.58      9.14 o
 -13  -6   7       53.59       40.79     10.44 o
 -12  -6   7       85.56       79.49     11.51 o
 -11  -6   7      245.72      244.77     12.43 o
 -10  -6   7      421.86      443.48     13.10 o
  -9  -6   7      253.78      273.10     10.03 o
  -8  -6   7       95.00       86.44      8.29 o
  -7  -6   7       66.33       78.05      7.46 o
  -6  -6   7      450.55      468.26     17.62 o
  -5  -6   7      597.56      603.28     10.92 o
  -4  -6   7      126.94      158.83      5.18 o
  -3  -6   7     1553.87     1587.44     31.70 o
  -2  -6   7      163.16      181.43      7.53 o
  -1  -6   7      105.35      127.57     11.15 o
   0  -6   7     1041.84     1197.15     15.06 o
   1  -6   7     2613.08     2858.43     18.82 o
   2  -6   7       44.42       40.07      9.78 o
   3  -6   7       74.65       31.25      3.65 o
   4  -6   7       89.53       86.28      5.10 o
   5  -6   7        0.60        1.76      6.54 o
   6  -6   7      248.32      293.02     10.51 o
   7  -6   7      155.08      167.68      6.57 o
   8  -6   7       74.47       87.87      9.56 o
   9  -6   7       84.06       78.49     10.66 o
  10  -6   7       46.94       29.00      9.98 o
  11  -6   7       82.87       80.24     15.66 o
  12  -6   7        0.31        7.78     11.40 o
  13  -6   7        1.95        6.29     12.23 o
 -15  -5   7        2.74       14.72      9.14 o
 -14  -5   7       54.26       58.10     10.35 o
 -13  -5   7      129.05      132.87     15.74 o
 -12  -5   7       36.37       35.92      9.60 o
 -11  -5   7        0.59        4.07      6.88 o
 -10  -5   7      745.55      697.32     15.60 o
  -9  -5   7       48.11       44.63      5.39 o
  -8  -5   7      386.37      447.05     10.99 o
  -7  -5   7      712.10      751.49     14.29 o
  -6  -5   7       43.50       64.90      6.40 o
  -5  -5   7       64.39       44.08      4.27 o
  -4  -5   7     1742.98     1824.43     24.32 o
  -3  -5   7       41.99       45.62      3.52 o
  -2  -5   7     3870.50     4343.19     27.63 o
  -1  -5   7       14.01        6.40      7.74 o
   0  -5   7       21.74       31.58      4.21 o
   1  -5   7     2521.05     2437.36     26.10 o
   2  -5   7      936.33      973.51     23.47 o
   3  -5   7        4.63       16.91      3.53 o
   4  -5   7       10.69       34.01      2.77 o
   5  -5   7      393.86      434.16     11.57 o
   6  -5   7      169.93      186.36     12.85 o
   7  -5   7       21.89       46.63      5.83 o
   8  -5   7       41.40       32.23      7.75 o
   9  -5   7      448.04      475.59     21.43 o
  10  -5   7       35.31       30.77     14.32 o
  11  -5   7        2.08        5.33     10.83 o
  12  -5   7      245.74      252.86     21.69 o
  13  -5   7       20.25       23.68     14.86 o
 -15  -4   7        0.11        5.41     10.75 o
 -14  -4   7        0.07        8.01      7.34 o
 -13  -4   7      217.05      199.39     18.56 o
 -12  -4   7       15.45       28.73      7.71 o
 -11  -4   7       33.78       35.43      8.38 o
 -10  -4   7      345.24      406.92     12.73 o
  -9  -4   7      786.55      840.13     19.01 o
  -8  -4   7       49.04       48.62      7.63 o
  -7  -4   7     1978.91     1948.67     12.65 o
  -6  -4   7      385.23      374.15      9.02 o
  -5  -4   7      330.30      301.34     18.86 o
  -4  -4   7     1559.79     1550.70     24.18 o
  -3  -4   7      989.84     1112.54     11.69 o
  -2  -4   7      130.48       94.31      3.70 o
  -1  -4   7       64.06       65.02      4.79 o
   0  -4   7      116.39      153.96     15.26 o
   1  -4   7     7535.56     7433.59     43.90 o
   2  -4   7     6432.06     6598.06     30.12 o
   3  -4   7      233.18      202.73      9.34 o
   4  -4   7      619.44      635.48     10.31 o
   5  -4   7      443.98      458.71     11.23 o
   6  -4   7      838.85      748.14     15.99 o
   7  -4   7      341.11      373.42     15.55 o
   8  -4   7      143.70      168.20      8.89 o
   9  -4   7      117.69      122.24     14.26 o
  10  -4   7      217.10      223.70     14.97 o
  11  -4   7      157.48      138.12     21.39 o
  12  -4   7       73.94       48.79     13.05 o
  13  -4   7        4.43        1.78     11.11 o
 -16  -3   7       14.48        2.11     13.27 o
 -15  -3   7        0.72        9.69     13.29 o
 -14  -3   7        2.68        5.40      5.91 o
 -13  -3   7       57.52       55.34      7.86 o
 -12  -3   7      475.20      410.57     15.79 o
 -11  -3   7       26.68       27.37      5.22 o
 -10  -3   7      114.92       94.11      6.71 o
  -9  -3   7       50.79       46.43      6.04 o
  -8  -3   7      109.34       88.30      6.13 o
  -7  -3   7       89.89      111.48      7.45 o
  -6  -3   7      162.84      175.34      6.40 o
  -5  -3   7       64.63       75.95     10.10 o
  -4  -3   7       48.52       22.70      6.41 o
  -3  -3   7       27.57       38.03      5.53 o
  -2  -3   7     1548.80     1790.17     13.24 o
  -1  -3   7      210.43      168.62      5.44 o
   0  -3   7       28.61       32.64      3.88 o
   1  -3   7     1308.01     1427.56     19.89 o
   2  -3   7     3248.94     3370.58     17.19 o
   3  -3   7      504.48      522.56     11.91 o
   4  -3   7      122.16      123.18      9.95 o
   5  -3   7      264.14      239.86      9.61 o
   6  -3   7      144.92      141.49      8.39 o
   7  -3   7       31.76       29.25      5.04 o
   8  -3   7      335.79      379.91     15.73 o
   9  -3   7       27.62       38.59      6.84 o
  10  -3   7       67.42       62.37     11.47 o
  11  -3   7        3.12        6.56     11.31 o
  12  -3   7        8.55       17.28     12.28 o
  13  -3   7        0.76        1.67     11.79 o
 -16  -2   7        2.60        6.11     18.82 o
 -15  -2   7        6.89        3.47     13.78 o
 -14  -2   7        0.11        1.76      7.04 o
 -13  -2   7        0.10        5.68      4.64 o
 -12  -2   7        0.31        8.72      5.76 o
 -11  -2   7      175.35      155.02      6.67 o
 -10  -2   7       55.19       28.34      6.77 o
  -9  -2   7      466.52      492.50      9.43 o
  -8  -2   7       29.18       15.75      3.22 o
  -7  -2   7      762.98      739.28      7.94 o
  -6  -2   7     1868.16     1959.43     16.22 o
  -5  -2   7     1344.10     1283.46     16.17 o
  -4  -2   7     2479.92     2525.62     20.23 o
  -3  -2   7      771.61      765.09     14.01 o
  -2  -2   7     2137.67     2007.54     10.11 o
  -1  -2   7      976.86      963.19     11.19 o
   0  -2   7      749.82      783.77     12.23 o
   1  -2   7       54.59       52.23      5.16 o
   2  -2   7     1200.29     1257.75     15.83 o
   3  -2   7      476.66      534.69      8.81 o
   4  -2   7      763.41      849.30     11.05 o
   5  -2   7       50.57       33.18      6.65 o
   6  -2   7      132.99      128.61      8.16 o
   7  -2   7     1343.97     1418.98     27.56 o
   8  -2   7       18.84       34.89      7.21 o
   9  -2   7      105.96      109.06     10.21 o
  10  -2   7       39.55       43.38     10.86 o
  11  -2   7       50.09       58.82     14.45 o
  12  -2   7        3.98        4.21     11.35 o
  13  -2   7        0.30        1.57     10.95 o
 -16  -1   7        1.90        5.61     14.75 o
 -15  -1   7       19.93       20.49     16.76 o
 -14  -1   7        4.55       13.65      9.90 o
 -13  -1   7       45.46       26.54      7.31 o
 -12  -1   7       47.22       54.01      7.54 o
 -11  -1   7        0.08       12.79      5.20 o
 -10  -1   7      111.56      112.20      8.23 o
  -9  -1   7        0.49        3.80      4.88 o
  -8  -1   7      519.04      504.93      7.36 o
  -7  -1   7       91.27       64.70      7.34 o
  -6  -1   7      288.48      336.01      6.31 o
  -5  -1   7     1386.20     1330.55     16.55 o
  -4  -1   7       43.49       35.49      2.09 o
  -3  -1   7      120.51      116.67      6.53 o
  -2  -1   7      246.49      228.57      6.65 o
  -1  -1   7      519.02      455.88      5.68 o
   0  -1   7     5664.27     5875.70     30.96 o
   1  -1   7     3287.69     3022.85     17.74 o
   2  -1   7       29.25       34.22      4.65 o
   3  -1   7      147.99      217.49      7.62 o
   4  -1   7       22.37       10.64      6.47 o
   5  -1   7     1374.93     1350.08     18.66 o
   6  -1   7      265.23      268.33     10.15 o
   7  -1   7       25.16       46.41      5.80 o
   8  -1   7       22.17       16.14      8.03 o
   9  -1   7      267.98      313.12     16.06 o
  10  -1   7      470.65      446.84     20.97 o
  11  -1   7       55.43       33.25     13.69 o
  12  -1   7      191.81      170.99     20.54 o
  13  -1   7       14.17        9.79     12.64 o
 -16   0   7        4.29       13.59     17.20 o
 -15   0   7       64.63       48.53     11.74 o
 -14   0   7       20.76       11.84     12.55 o
 -13   0   7        0.06        3.13      8.81 o
 -12   0   7        0.50        6.15      8.88 o
 -11   0   7      107.74      107.24     20.94 o
 -10   0   7      225.34      231.04     13.82 o
  -9   0   7        3.38       12.56      4.66 o
  -8   0   7      485.43      472.55     12.07 o
  -7   0   7        8.52       11.70      3.06 o
  -6   0   7     2163.93     2129.14     17.75 o
  -5   0   7       13.44       13.61      5.97 o
  -4   0   7       20.16       18.35      5.16 o
  -3   0   7        8.10        6.68      2.56 o
  -2   0   7      225.73      189.16      4.54 o
  -1   0   7       30.62       35.95      2.31 o
   0   0   7      232.38      198.57      3.33 o
   1   0   7        2.37        6.38      2.68 o
   2   0   7       70.84       67.31      8.26 o
   3   0   7      168.18      194.59     10.09 o
   4   0   7        0.01        5.16      6.58 o
   5   0   7      948.69      974.58     20.11 o
   6   0   7        0.26        1.19      5.23 o
   7   0   7        0.13        5.16      5.56 o
   8   0   7       45.22       26.48      7.61 o
   9   0   7      106.70      109.79     10.53 o
  10   0   7      157.60      182.14     14.80 o
  11   0   7      124.82      121.85     16.95 o
  12   0   7       49.71       57.74     15.11 o
  13   0   7        0.13        8.64     13.02 o
 -16   1   7        1.35       12.20     17.43 o
 -15   1   7       11.39       14.62     11.54 o
 -14   1   7       32.10       25.36     11.50 o
 -13   1   7        6.06        4.40     11.24 o
 -12   1   7      244.54      222.14     14.84 o
 -11   1   7        2.65        4.21      8.19 o
 -10   1   7        0.07        4.47      7.13 o
  -9   1   7      133.19      146.04     20.43 o
  -8   1   7       31.55       22.97      6.69 o
  -7   1   7       26.30       17.66      1.72 o
  -6   1   7      436.94      447.20     16.11 o
  -5   1   7      342.97      378.34      6.17 o
  -4   1   7     1277.69     1246.75     13.14 o
  -3   1   7      161.04      172.58      6.49 o
  -2   1   7     3165.90     2926.60     27.29 o
  -1   1   7       10.35        1.42      3.74 o
   0   1   7     3829.67     4074.54     27.11 o
   1   1   7       56.87       78.80      5.94 o
   2   1   7      407.95      275.34      5.26 o
   3   1   7      450.69      503.32     11.91 o
   4   1   7        2.95        6.00      4.71 o
   5   1   7       15.90       14.90      4.64 o
   6   1   7      230.39      208.28      9.35 o
   7   1   7      141.05      153.05     10.51 o
   8   1   7       94.59      113.46     15.80 o
   9   1   7        5.25        4.43      7.25 o
  10   1   7      179.09      164.76     17.32 o
  11   1   7       67.38       75.61     12.34 o
  12   1   7        7.93        6.06     11.72 o
  13   1   7        1.56       12.13     12.02 o
 -16   2   7        0.56        4.01     13.49 o
 -15   2   7       53.50       67.46     12.97 o
 -14   2   7        3.72        9.55     10.35 o
 -13   2   7       28.81       25.72     13.57 o
 -12   2   7       75.73       57.14     11.69 o
 -11   2   7       67.47       69.59     11.54 o
 -10   2   7       61.81       44.50     15.55 o
  -9   2   7      196.46      169.06     23.18 o
  -8   2   7      224.17      197.76      7.18 o
  -7   2   7       39.68       52.60      5.60 o
  -6   2   7        0.68        2.14      1.93 o
  -5   2   7      161.87      166.53      6.28 o
  -4   2   7     1107.51     1153.82     17.18 o
  -3   2   7        6.53        4.55      3.08 o
  -2   2   7     2130.89     2067.81     23.56 o
  -1   2   7       29.01       41.06      5.00 o
   0   2   7      698.07      720.21     10.14 o
   1   2   7        1.48        7.03      5.81 o
   2   2   7     2601.85     2860.88     22.71 o
   3   2   7      218.57      209.84     11.06 o
   4   2   7      273.05      287.49     10.68 o
   5   2   7      868.75      832.68     14.14 o
   6   2   7       68.50       74.07      8.33 o
   7   2   7        1.41        3.14      4.72 o
   8   2   7      153.95      165.52     13.60 o
   9   2   7       84.06      102.39     11.26 o
  10   2   7       96.05       67.61     14.89 o
  11   2   7       55.85       32.36     11.68 o
  12   2   7       56.08       40.34     13.31 o
  13   2   7       28.08       33.64     14.43 o
 -16   3   7       30.16       32.29     27.14 o
 -15   3   7        0.12       11.02     10.32 o
 -14   3   7       10.56       12.26      8.72 o
 -13   3   7       77.76       74.13     17.51 o
 -12   3   7      150.98      146.50     12.68 o
 -11   3   7       34.33       20.81      8.73 o
 -10   3   7       71.58       63.67     17.22 o
  -9   3   7        6.96        6.16      2.49 o
  -8   3   7      123.88      151.87      5.23 o
  -7   3   7       42.10       23.58      8.49 o
  -6   3   7       39.93       43.14      4.89 o
  -5   3   7       25.94       26.31      3.08 o
  -4   3   7       24.98       16.17      6.08 o
  -3   3   7       68.20       79.61      6.27 o
  -2   3   7      233.20      215.11      8.30 o
  -1   3   7       58.35       29.34      8.57 o
   0   3   7      946.72      987.24     13.81 o
   1   3   7      530.43      564.82     18.57 o
   2   3   7       31.53       39.35      4.42 o
   3   3   7       46.97       66.69      7.62 o
   4   3   7      427.41      387.47     17.70 o
   5   3   7      144.58      141.12     13.59 o
   6   3   7      177.26      160.95     11.54 o
   7   3   7       53.05       46.73      8.05 o
   8   3   7        0.31        1.79      9.27 o
   9   3   7      406.95      397.43     21.67 o
  10   3   7       24.93       38.23     11.28 o
  11   3   7        6.62       12.17     10.78 o
  12   3   7        0.34        8.38     10.82 o
 -15   4   7       52.94       61.98     12.92 o
 -14   4   7        8.05       27.71     10.92 o
 -13   4   7       12.91       18.80      8.93 o
 -12   4   7       23.72       24.98     10.90 o
 -11   4   7       18.02       24.23      8.69 o
 -10   4   7       29.28       21.00     10.39 o
  -9   4   7      440.43      495.46     15.59 o
  -8   4   7      760.09      719.10     12.13 o
  -7   4   7      391.70      382.68      9.05 o
  -6   4   7       37.22       47.99      4.46 o
  -5   4   7       38.47       33.47      4.92 o
  -4   4   7       31.27       33.57      4.05 o
  -3   4   7      397.22      384.15     12.10 o
  -2   4   7       41.04       46.85      7.41 o
  -1   4   7      224.39      272.55      7.24 o
   0   4   7      154.05      137.78      5.20 o
   1   4   7       47.07       27.72      4.99 o
   2   4   7        0.05        2.66      5.59 o
   3   4   7      629.28      668.67     15.88 o
   4   4   7       77.09       87.63      9.06 o
   5   4   7      773.93      819.61     18.22 o
   6   4   7       18.81       13.53     11.72 o
   7   4   7      659.65      666.52     30.65 o
   8   4   7      248.49      297.47     18.75 o
   9   4   7       25.82       35.67     10.27 o
  10   4   7       68.61       84.61     13.22 o
  11   4   7       21.24       13.97     12.31 o
  12   4   7        3.89        5.94     14.18 o
 -15   5   7        6.94       13.78     11.90 o
 -14   5   7       71.43       79.66     13.09 o
 -13   5   7        7.08        7.13     10.85 o
 -12   5   7       30.32       45.90     12.44 o
 -11   5   7      375.59      368.11     29.37 o
 -10   5   7      243.39      278.41     14.16 o
  -9   5   7       28.93       32.53      6.63 o
  -8   5   7      751.87      789.48     17.70 o
  -7   5   7      363.47      359.34      8.53 o
  -6   5   7      250.50      243.75      7.62 o
  -5   5   7        3.10        4.10      3.65 o
  -4   5   7       96.12      109.60      7.29 o
  -3   5   7     1523.86     1544.24     18.65 o
  -2   5   7        0.66        3.64      6.92 o
  -1   5   7       50.91       56.42     10.28 o
   0   5   7      216.88      233.32      7.95 o
   1   5   7     1837.97     1918.56     23.87 o
   2   5   7      121.51      139.81     14.62 o
   3   5   7      490.64      442.33     16.87 o
   5   5   7      578.47      680.33     16.78 o
   6   5   7      150.26      129.24      7.58 o
   7   5   7      153.45      145.61     12.78 o
   8   5   7       10.40       10.83      7.03 o
   9   5   7       48.01       73.52     11.88 o
  10   5   7        0.01        8.57      9.31 o
  11   5   7       22.38       41.38     15.69 o
 -15   6   7        3.57       10.50     16.18 o
 -14   6   7        0.23        1.69     11.29 o
 -13   6   7        0.62        4.79     11.74 o
 -12   6   7       55.87       31.80     10.98 o
 -11   6   7       81.53       86.00     26.60 o
 -10   6   7      370.28      327.37     17.27 o
  -9   6   7      169.69      181.70      9.40 o
  -8   6   7      332.45      370.31     21.50 o
  -7   6   7       15.57       43.91      4.12 o
  -6   6   7      349.11      399.63     12.75 o
  -5   6   7       69.88       69.72      6.54 o
  -4   6   7       28.22       24.30      4.61 o
  -3   6   7      748.80      848.31     20.16 o
  -2   6   7        0.54        5.51      4.61 o
  -1   6   7      178.54      161.78      6.38 o
   0   6   7       15.43       11.37      4.22 o
   1   6   7      784.77      884.92     18.62 o
   2   6   7        4.11        2.98      7.49 o
   3   6   7      399.68      413.84     15.77 o
   4   6   7      237.86      208.16     12.34 o
   5   6   7       20.49       17.60      8.41 o
   6   6   7      179.67      132.87     16.57 o
   7   6   7       42.16       41.59     11.19 o
   8   6   7       41.24       34.95     10.19 o
   9   6   7       20.88       16.03     11.10 o
  10   6   7       11.69       10.86     10.35 o
  11   6   7       11.36        9.89     14.62 o
 -14   7   7        0.70       22.69     24.79 o
 -13   7   7       51.99       43.36     16.56 o
 -12   7   7       19.64       20.56     11.72 o
 -11   7   7      104.97      129.28     11.54 o
 -10   7   7       49.63       46.80     11.77 o
  -9   7   7      384.12      316.99     21.89 o
  -8   7   7        3.73        2.82      6.64 o
  -7   7   7       33.53       19.72      3.97 o
  -6   7   7        2.94       27.82      7.53 o
  -5   7   7        4.71        8.06      5.02 o
  -4   7   7       92.84      111.73      9.90 o
  -3   7   7       94.86       90.21      7.59 o
  -2   7   7      783.46      758.21     16.82 o
  -1   7   7      241.42      222.23      7.81 o
   0   7   7      463.49      421.46     13.05 o
   1   7   7      394.37      398.91     12.81 o
   2   7   7        3.73        4.28      6.03 o
   3   7   7     4008.15     4416.81     54.21 o
   4   7   7       26.43       15.04      8.67 o
   5   7   7      403.05      398.21     17.20 o
   6   7   7      227.52      187.65     14.30 o
   7   7   7      205.05      199.89     15.20 o
   8   7   7        7.81        9.47      9.79 o
   9   7   7        0.63        5.82      9.89 o
  10   7   7        0.49        2.75     11.95 o
 -13   8   7        0.02        2.26     21.71 o
 -12   8   7        0.21        5.44     17.87 o
 -11   8   7      129.95      126.86     16.69 o
 -10   8   7      121.08      111.03     12.88 o
  -9   8   7        2.36       10.29      9.69 o
  -8   8   7        1.01       12.69      8.29 o
  -7   8   7      292.54      331.56     20.98 o
  -6   8   7       11.40        7.92      7.39 o
  -5   8   7        8.20       16.80      6.99 o
  -4   8   7       24.90       26.91     10.51 o
  -3   8   7       47.38       32.65      6.25 o
  -2   8   7      134.30      101.22      8.77 o
  -1   8   7      131.66      109.67     18.84 o
   0   8   7     1002.10     1098.16     28.01 o
   1   8   7       32.47       25.22      8.19 o
   2   8   7       13.25       20.17      5.91 o
   3   8   7      352.15      335.36     16.12 o
   4   8   7      143.09      145.84     15.05 o
   5   8   7        1.92        6.71      7.49 o
   6   8   7       36.64       26.90      9.96 o
   7   8   7       50.52       53.85     12.48 o
   8   8   7       80.50       94.05     12.44 o
   9   8   7        2.71       20.70     12.79 o
 -13   9   7       59.11       60.50     35.50 o
 -12   9   7        0.04        0.00     18.37 o
 -11   9   7       21.86       34.23     12.80 o
 -10   9   7        7.32       23.18     10.41 o
  -9   9   7        7.96        3.24      8.73 o
  -8   9   7       11.88        8.13      9.56 o
  -7   9   7       18.48       10.09      9.51 o
  -6   9   7      177.98      184.50     17.56 o
  -5   9   7       43.25       24.71      8.96 o
  -4   9   7       39.81        9.10      8.59 o
  -3   9   7       23.53       21.11     11.41 o
  -2   9   7       94.77       83.58     11.57 o
  -1   9   7       16.87       13.76      9.11 o
   0   9   7        0.41        1.80      8.46 o
   1   9   7       34.25       38.51     11.05 o
   2   9   7       83.04       49.12     12.02 o
   3   9   7       28.86       11.46      9.84 o
   4   9   7      283.56      278.48     18.73 o
   5   9   7       35.10       28.70     11.70 o
   6   9   7       51.78       60.56     14.34 o
   7   9   7       69.75       54.73     13.24 o
   8   9   7        0.81        8.13     11.46 o
 -12  10   7        3.34        6.00     20.16 o
 -11  10   7       66.98       75.74     16.99 o
 -10  10   7      120.10      112.29     14.80 o
  -9  10   7        8.27       10.53     11.04 o
  -8  10   7       73.67       54.57     13.32 o
  -7  10   7        9.57        8.74     11.06 o
  -6  10   7       19.30       28.74     12.02 o
  -5  10   7        8.09       13.53     12.34 o
  -4  10   7      223.05      183.54     15.74 o
  -3  10   7       90.51      111.55     14.16 o
  -2  10   7       20.44        5.49      9.98 o
  -1  10   7        2.32        0.56      9.32 o
   0  10   7        7.53        6.49     10.08 o
   1  10   7       82.01       81.14     11.70 o
   2  10   7       17.99       20.38     11.62 o
   3  10   7       52.34       32.18     11.81 o
   4  10   7        2.89        0.00     11.03 o
   5  10   7       91.44       81.28     15.73 o
   6  10   7       14.76       14.47     12.88 o
   7  10   7       57.38       47.40     14.63 o
 -10  11   7       65.97      101.89     14.61 o
  -9  11   7       23.21       17.70     11.37 o
  -8  11   7      138.50      138.36     16.90 o
  -7  11   7       12.04        6.87     12.60 o
  -6  11   7       37.49        3.90     12.02 o
  -5  11   7       42.77       29.09     15.03 o
  -4  11   7      168.81      176.03     22.12 o
  -3  11   7        0.11        0.67     10.69 o
  -2  11   7       51.98       41.90     12.02 o
  -1  11   7        2.89        3.64      9.22 o
   0  11   7       97.95       96.56     11.92 o
   1  11   7        0.05        2.08      9.67 o
   2  11   7       49.84       57.95     14.96 o
   3  11   7        6.75        7.80     12.50 o
   4  11   7        0.01        8.33     11.44 o
   5  11   7       42.66       31.99     17.33 o
   6  11   7       84.19       86.18     26.36 o
  -9  12   7        0.07        5.52     12.58 o
  -8  12   7        7.08        5.06     13.68 o
  -7  12   7       10.45       13.93     14.37 o
  -6  12   7       14.66       11.09     13.68 o
  -5  12   7       13.94       14.56     15.26 o
  -4  12   7        9.45        6.58     14.20 o
  -3  12   7        3.67       10.97     15.30 o
  -2  12   7       30.49       35.07     14.61 o
  -1  12   7        5.92        1.20     11.35 o
   0  12   7        4.23        9.22     10.91 o
   1  12   7       16.90       16.73     11.17 o
   2  12   7       11.10       15.21     13.14 o
   3  12   7      140.47      189.35     29.91 o
   4  12   7       20.67       17.03     13.82 o
  -7  13   7       23.93       13.78     18.20 o
  -6  13   7        0.28        1.76     15.81 o
  -5  13   7       74.37       59.75     18.84 o
  -4  13   7       19.99       11.27     16.71 o
  -3  13   7        3.89        0.00     15.39 o
  -2  13   7        1.16        1.38     11.90 o
  -1  13   7        0.23        0.00     16.09 o
   0  13   7       59.82       55.72     18.27 o
   1  13   7        8.34        6.42     12.01 o
   2  13   7       26.71       22.52     14.81 o
  -4 -16   8        9.41        2.84     11.94 o
  -3 -16   8        1.64       12.28     13.34 o
  -2 -16   8       43.26       29.09     13.32 o
  -1 -16   8      165.86      132.47     17.37 o
   0 -16   8       39.95       49.65     14.59 o
   1 -16   8        0.02        2.41     12.17 o
   2 -16   8       44.41       58.13     17.22 o
   3 -16   8       16.55       16.43     14.55 o
   4 -16   8        9.44       19.90     17.41 o
  -7 -15   8        0.06        0.56     17.67 o
  -6 -15   8        2.58        7.33     10.83 o
  -5 -15   8       20.56        8.73     12.48 o
  -4 -15   8       35.44       14.38     11.89 o
  -3 -15   8        6.60        7.91     11.65 o
  -2 -15   8        8.53       27.65     13.32 o
  -1 -15   8       24.63       20.35     10.60 o
   0 -15   8        1.60        6.71     12.62 o
   1 -15   8       22.51       18.66     12.03 o
   2 -15   8      138.35      129.39     15.62 o
   3 -15   8       29.73       14.70     12.79 o
   4 -15   8       53.02       38.80     12.71 o
   5 -15   8       47.70       61.80     15.92 o
   6 -15   8       45.28       79.15     17.98 o
  -8 -14   8        0.60        4.75     11.97 o
  -7 -14   8       24.41       21.34     12.59 o
  -6 -14   8       33.75       30.91     10.08 o
  -5 -14   8        0.83        3.39      9.96 o
  -4 -14   8       36.17       27.40     11.24 o
  -3 -14   8        8.54       12.97      9.77 o
  -2 -14   8        7.24       20.15     11.02 o
  -1 -14   8      450.37      417.24     27.49 o
   0 -14   8      234.09      251.88     17.02 o
   1 -14   8       19.93        8.73      9.52 o
   2 -14   8        0.64        3.81      8.34 o
   3 -14   8       16.40       16.04      9.25 o
   4 -14   8        3.41        8.23      9.27 o
   5 -14   8       10.86       16.86     10.36 o
   6 -14   8        1.77        7.57     13.33 o
   7 -14   8       10.38        2.98     12.33 o
   8 -14   8       18.20       27.78     29.52 o
 -10 -13   8        0.39        4.76     13.64 o
  -9 -13   8        0.41       10.42     11.78 o
  -8 -13   8        0.51       10.64     10.93 o
  -7 -13   8       14.41       30.76     11.72 o
  -6 -13   8      153.00      152.69     15.99 o
  -5 -13   8      479.04      487.72     17.50 o
  -4 -13   8       83.56      113.43     13.20 o
  -3 -13   8       51.55       42.02     10.88 o
  -2 -13   8       12.63        6.51      6.90 o
  -1 -13   8      208.83      233.47     17.33 o
   0 -13   8       65.39       56.88     10.33 o
   1 -13   8      288.39      285.33     13.75 o
   2 -13   8       99.58      114.09     12.59 o
   3 -13   8       91.98       81.78     11.06 o
   4 -13   8       65.20       76.69     11.20 o
   5 -13   8        5.73       12.57      9.95 o
   6 -13   8       12.21       15.88     12.93 o
   7 -13   8        0.19        3.65     12.91 o
   8 -13   8        1.06        6.33     12.72 o
   9 -13   8       48.11       42.54     16.45 o
 -11 -12   8      120.78      105.04     14.91 o
 -10 -12   8       10.35        6.25     11.32 o
  -9 -12   8        5.59        7.67     10.04 o
  -8 -12   8      228.89      213.22     16.29 o
  -7 -12   8       10.28        5.76      9.68 o
  -6 -12   8        7.90        7.75      7.38 o
  -5 -12   8      125.35      113.55     13.07 o
  -4 -12   8        0.40        2.49      7.96 o
  -3 -12   8      348.42      311.38     13.93 o
  -2 -12   8        3.21        5.44      8.25 o
  -1 -12   8        5.71       13.14      9.72 o
   0 -12   8        4.66        8.39      6.58 o
   1 -12   8      348.69      380.71     13.48 o
   2 -12   8      726.36      823.47     22.00 o
   3 -12   8       19.51       33.73      9.00 o
   4 -12   8       39.28       33.08      9.14 o
   5 -12   8      175.80      222.57     17.94 o
   6 -12   8       29.31       24.53     10.59 o
   7 -12   8        2.53        1.75     11.83 o
   8 -12   8      167.74      135.74     21.07 o
   9 -12   8       22.55       17.02     13.05 o
  10 -12   8       30.90       20.64     15.40 o
 -12 -11   8       27.60       12.87     11.78 o
 -11 -11   8        2.22        1.80     11.55 o
 -10 -11   8        0.93        2.00     10.54 o
  -9 -11   8       23.53       12.25     10.27 o
  -8 -11   8       11.67       23.12      8.98 o
  -7 -11   8       15.01       18.77      7.21 o
  -6 -11   8        1.40        7.23      9.23 o
  -5 -11   8        4.08        7.46      8.80 o
  -4 -11   8       80.88       69.17      8.10 o
  -3 -11   8       17.11       24.31      5.89 o
  -2 -11   8        4.83       13.59      6.86 o
  -1 -11   8       92.27       83.13      8.64 o
   0 -11   8      332.06      358.26     13.25 o
   1 -11   8      660.50      721.28     18.29 o
   2 -11   8       15.38       17.19      5.29 o
   3 -11   8       42.69       40.54     10.22 o
   4 -11   8       30.36       14.46      7.24 o
   5 -11   8       57.50       58.68      9.97 o
   6 -11   8      125.99      130.40     13.15 o
   7 -11   8        1.14        2.98      8.15 o
   8 -11   8       13.69       15.17     11.82 o
   9 -11   8        9.61        9.49     12.63 o
  10 -11   8      110.77       86.25     15.43 o
 -13 -10   8       21.28       41.70     28.74 o
 -12 -10   8      141.77      138.94     14.19 o
 -11 -10   8        0.23        3.23     10.83 o
 -10 -10   8        8.61       11.26     11.08 o
  -9 -10   8       47.08       49.05     10.76 o
  -8 -10   8       96.97      124.04     10.57 o
  -7 -10   8      240.17      239.29     13.34 o
  -6 -10   8      210.48      231.05     14.11 o
  -5 -10   8       75.28       60.67      8.26 o
  -4 -10   8       69.81      109.36      7.23 o
  -3 -10   8       90.18       89.27     13.68 o
  -2 -10   8       23.05       22.40      5.76 o
  -1 -10   8      470.74      496.08     23.46 o
   0 -10   8      405.56      336.08     13.34 o
   1 -10   8      300.77      257.09     12.02 o
   2 -10   8     1102.32     1102.80     22.91 o
   3 -10   8      377.09      351.01     12.81 o
   4 -10   8        8.03        2.78      8.92 o
   5 -10   8       25.12        4.61      7.40 o
   6 -10   8        6.34       13.31      7.85 o
   7 -10   8      226.59      255.85     17.52 o
   8 -10   8      461.58      507.88     32.59 o
   9 -10   8       53.77       68.63     15.52 o
  10 -10   8       37.63       39.66     14.61 o
  11 -10   8        2.19       10.11     13.57 o
 -13  -9   8        6.09       15.80     11.21 o
 -12  -9   8       16.69       18.32      9.99 o
 -11  -9   8        0.01        9.25      8.37 o
 -10  -9   8       19.95       24.28      8.87 o
  -9  -9   8       49.39       45.27      8.27 o
  -8  -9   8       21.31       16.98      6.81 o
  -7  -9   8        7.60       16.79      6.57 o
  -6  -9   8      113.03       91.65     10.02 o
  -5  -9   8      265.13      308.28     18.35 o
  -4  -9   8        5.74        5.07      2.98 o
  -3  -9   8       73.83       87.14      8.29 o
  -2  -9   8     2179.68     2151.37     30.16 o
  -1  -9   8       22.25       26.59     13.19 o
   0  -9   8      200.29      190.54     10.46 o
   1  -9   8       90.59      127.76      6.13 o
   2  -9   8      327.32      338.05     11.45 o
   3  -9   8        1.18        6.77      3.57 o
   4  -9   8      430.62      496.61     19.05 o
   5  -9   8        9.06       12.97      7.24 o
   6  -9   8      155.86      177.09     16.78 o
   7  -9   8       22.85       20.08      9.39 o
   8  -9   8      460.70      542.95     18.87 o
   9  -9   8        0.12       12.29     12.86 o
  10  -9   8        4.36       11.75     11.22 o
  11  -9   8        1.29        5.34     11.70 o
  12  -9   8       12.13        7.86     13.62 o
 -14  -8   8        3.91        8.00      9.53 o
 -13  -8   8        0.05        4.65      9.70 o
 -12  -8   8       26.18       44.13     11.63 o
 -11  -8   8       12.48       10.03      7.50 o
 -10  -8   8       20.67       15.02      8.88 o
  -9  -8   8      239.16      203.64     11.75 o
  -8  -8   8      619.64      623.52     16.19 o
  -7  -8   8       21.50       73.11      7.18 o
  -6  -8   8      148.67      196.67     11.40 o
  -5  -8   8      398.55      419.72     15.42 o
  -4  -8   8     1408.01     1476.49     28.43 o
  -3  -8   8      213.59      307.84     21.88 o
  -2  -8   8      202.53      193.52      7.81 o
  -1  -8   8       76.22       82.73      9.39 o
   0  -8   8      100.43      134.41     12.94 o
   1  -8   8      707.92      645.16     18.42 o
   2  -8   8       43.60       41.92      5.96 o
   3  -8   8       29.64       30.38      4.43 o
   4  -8   8        5.64        7.55      5.76 o
   5  -8   8      156.14      139.78     10.80 o
   6  -8   8      295.83      230.17     18.14 o
   7  -8   8       51.59       60.65     10.92 o
   8  -8   8      146.25      144.84     16.56 o
   9  -8   8      137.31      106.86     18.55 o
  10  -8   8       20.35       10.70     11.61 o
  11  -8   8        4.34        4.24     11.63 o
  12  -8   8      131.91      135.97     18.19 o
 -14  -7   8        4.40       13.68      9.81 o
 -13  -7   8       15.64       19.05     10.18 o
 -12  -7   8        3.08       11.51      8.07 o
 -11  -7   8        9.60        8.82      7.66 o
 -10  -7   8      293.27      322.22     17.49 o
  -9  -7   8      471.83      549.38     17.16 o
  -8  -7   8     1180.09     1297.11     18.45 o
  -7  -7   8      175.02      229.57      9.90 o
  -6  -7   8     1345.47     1435.46     22.96 o
  -5  -7   8       64.08       73.10     11.91 o
  -4  -7   8      122.70      111.37      7.35 o
  -3  -7   8       34.74       29.78     13.32 o
  -2  -7   8      500.25      532.26     16.66 o
  -1  -7   8      508.04      499.71     17.25 o
   0  -7   8     1006.20     1022.00     13.48 o
   1  -7   8      999.75      939.26     12.63 o
   2  -7   8       91.22       97.34     11.66 o
   3  -7   8        4.66        5.93      3.55 o
   4  -7   8      113.77      128.02      6.80 o
   5  -7   8      394.17      418.24     18.51 o
   6  -7   8      720.40      827.87     18.57 o
   7  -7   8      452.96      448.60     22.82 o
   8  -7   8        7.52       19.46      8.08 o
   9  -7   8       42.62       27.33      8.65 o
  10  -7   8        1.01        5.88     11.08 o
  11  -7   8        0.03        4.43     12.81 o
  12  -7   8        6.14       12.09     11.90 o
 -15  -6   8       23.12       32.88     10.94 o
 -14  -6   8        9.59       23.35     10.70 o
 -13  -6   8      175.55      171.48     17.96 o
 -12  -6   8        0.49        4.19      7.80 o
 -11  -6   8       65.77       74.51     14.32 o
 -10  -6   8     1197.24     1308.43     22.32 o
  -9  -6   8      196.32      175.43      7.03 o
  -8  -6   8     1017.82     1057.31     18.36 o
  -7  -6   8        1.96        3.58      5.03 o
  -6  -6   8      246.64      253.06     13.29 o
  -5  -6   8      446.58      422.73     14.05 o
  -4  -6   8       64.96       69.63      6.46 o
  -3  -6   8       29.34       40.71      5.92 o
  -2  -6   8     1276.73     1327.08     16.48 o
  -1  -6   8      171.69      209.69     11.43 o
   0  -6   8       53.31       58.31      6.72 o
   1  -6   8     1344.49     1439.83     13.25 o
   2  -6   8       52.53       32.60      8.98 o
   3  -6   8      783.50      713.86     11.50 o
   4  -6   8        0.01        2.51      4.26 o
   5  -6   8     1023.55     1159.62     19.78 o
   6  -6   8       29.33       29.48      6.86 o
   7  -6   8       39.71       24.99     11.87 o
   8  -6   8      321.89      327.97     19.26 o
   9  -6   8       96.30       72.55      8.60 o
  10  -6   8       33.18       23.61     10.05 o
  11  -6   8      149.06      199.33     16.41 o
  12  -6   8        0.85        5.53     12.82 o
  13  -6   8        1.57        3.62     13.56 o
 -15  -5   8        2.08        5.30      9.83 o
 -14  -5   8        6.46       15.22      8.37 o
 -13  -5   8        5.48       18.87      8.10 o
 -12  -5   8      147.41      172.20     12.75 o
 -11  -5   8       56.02       59.60     10.90 o
 -10  -5   8       59.93       49.48      5.48 o
  -9  -5   8       58.80      103.90      8.28 o
  -8  -5   8     5142.21     5314.57     41.16 o
  -7  -5   8        0.32        1.26      3.54 o
  -6  -5   8      286.83      331.22     11.56 o
  -5  -5   8       86.33       96.09     10.13 o
  -4  -5   8        4.97        1.61      4.02 o
  -3  -5   8      789.81      783.84      8.28 o
  -2  -5   8        9.37        2.81      3.23 o
  -1  -5   8      158.75      156.27     13.73 o
   0  -5   8       67.61       49.43      6.37 o
   1  -5   8     3564.00     3684.86     33.10 o
   2  -5   8        1.20        8.08      9.40 o
   3  -5   8        4.41       12.29      3.27 o
   4  -5   8       64.84       61.77      3.03 o
   5  -5   8      104.92       92.15      7.28 o
   6  -5   8      449.62      416.16     15.79 o
   7  -5   8      100.43      139.49     14.57 o
   8  -5   8        0.01        1.03      8.09 o
   9  -5   8       32.63       25.76      8.88 o
  10  -5   8        1.41        1.34     10.81 o
  11  -5   8      222.74      207.72     20.24 o
  12  -5   8        4.15        6.62     13.36 o
  13  -5   8        0.23        4.97     14.17 o
 -15  -4   8        4.14       16.16     10.86 o
 -14  -4   8       13.62       26.41     13.77 o
 -13  -4   8        7.72        9.00      7.42 o
 -12  -4   8       10.34       16.10      6.38 o
 -11  -4   8        8.93        5.36      5.81 o
 -10  -4   8      242.57      226.81     10.67 o
  -9  -4   8       61.59      153.04     11.69 o
  -8  -4   8      356.26      394.31      9.51 o
  -7  -4   8        1.73        6.27      3.25 o
  -6  -4   8      936.07      901.06     10.25 o
  -5  -4   8      454.80      488.92     13.01 o
  -4  -4   8      231.36      169.00      8.78 o
  -3  -4   8     1434.12     1584.41     18.50 o
  -2  -4   8    18201.51    18896.12     85.82 o
  -1  -4   8      136.24      126.21      4.55 o
   0  -4   8     2223.68     2192.34     13.83 o
   1  -4   8     4298.29     4596.90     35.08 o
   2  -4   8       25.23       20.50      6.43 o
   3  -4   8      660.63      691.89     16.26 o
   4  -4   8     1565.66     1545.42     28.11 o
   5  -4   8      193.44      186.98     13.46 o
   6  -4   8      131.14      127.29     11.75 o
   7  -4   8      553.97      510.98     24.39 o
   8  -4   8      384.85      375.03     20.70 o
   9  -4   8       73.94       54.28     12.12 o
  10  -4   8        0.56        3.04     10.69 o
  11  -4   8       14.68       19.85     12.38 o
  12  -4   8        2.57        3.50     12.42 o
  13  -4   8       45.29       39.17     15.85 o
 -16  -3   8       20.19       15.21     21.57 o
 -15  -3   8       91.34       68.13     17.36 o
 -14  -3   8       17.75       11.56      9.15 o
 -13  -3   8        9.33       14.35      6.48 o
 -12  -3   8      193.21      163.39     10.70 o
 -11  -3   8       44.51       48.79      7.22 o
 -10  -3   8      145.52      133.78      5.76 o
  -9  -3   8       12.09       16.70      6.39 o
  -8  -3   8      223.98      219.06      7.37 o
  -7  -3   8      677.82      724.28     19.00 o
  -6  -3   8     1197.77     1298.65     14.22 o
  -5  -3   8     2395.28     2497.00     13.07 o
  -4  -3   8       58.68       60.78      3.32 o
  -3  -3   8     1587.77     1630.60     22.36 o
  -2  -3   8        4.31        0.69      5.20 o
  -1  -3   8      270.15      304.42     10.97 o
   0  -3   8        3.72        7.19      6.90 o
   1  -3   8      606.85      535.04     11.74 o
   2  -3   8     2138.57     2314.97     23.70 o
   3  -3   8      183.54      121.26      8.37 o
   4  -3   8      459.16      509.01     13.37 o
   5  -3   8       28.32       53.64     10.36 o
   6  -3   8        4.96        4.73      7.66 o
   7  -3   8      109.22      119.69     11.82 o
   8  -3   8        1.03        3.05      8.04 o
   9  -3   8      526.96      590.81     25.62 o
  10  -3   8       13.28       10.30      8.56 o
  11  -3   8       15.45       13.15     11.46 o
  12  -3   8        3.82        5.54     10.24 o
  13  -3   8        5.55        0.00     11.85 o
 -16  -2   8        0.03        8.88     15.26 o
 -15  -2   8        7.83       11.91     12.77 o
 -14  -2   8       79.04       74.00     15.94 o
 -13  -2   8      154.44      135.37     11.60 o
 -12  -2   8        3.87        5.83      4.35 o
 -11  -2   8       53.48       60.76      4.46 o
 -10  -2   8       76.26       92.53      3.21 o
  -9  -2   8      248.16      295.95      8.30 o
  -8  -2   8       10.81       19.30      2.10 o
  -7  -2   8     1060.77     1121.77     21.04 o
  -6  -2   8      111.01      122.94      5.33 o
  -5  -2   8     1455.75     1462.51      8.68 o
  -4  -2   8      393.93      371.16      6.27 o
  -3  -2   8     3242.40     3140.04     28.33 o
  -2  -2   8      118.90      127.52      3.97 o
  -1  -2   8     2150.21     2107.75     15.20 o
   0  -2   8     1110.71     1186.03      9.08 o
   1  -2   8      336.66      292.70      7.87 o
   2  -2   8      484.82      477.76      8.69 o
   3  -2   8       16.07       16.89      4.64 o
   4  -2   8      302.63      291.08      8.64 o
   5  -2   8      725.13      697.75     24.13 o
   6  -2   8       28.24       14.26      6.61 o
   7  -2   8       59.63       75.74     11.03 o
   8  -2   8       78.33      112.76     14.10 o
   9  -2   8      255.59      249.68     11.51 o
  10  -2   8        0.00        3.47      8.42 o
  11  -2   8       67.18       64.84     17.86 o
  12  -2   8       98.92       77.26     15.49 o
  13  -2   8       17.59       17.38     12.86 o
 -16  -1   8        0.04        4.23     12.45 o
 -15  -1   8        4.87        7.32     13.10 o
 -14  -1   8       31.34       33.54     12.28 o
 -13  -1   8        9.31        3.35      8.25 o
 -12  -1   8       13.41       16.74      6.84 o
 -11  -1   8      586.84      662.61     20.70 o
 -10  -1   8      123.49      112.84      5.92 o
  -9  -1   8      223.70      217.26      5.48 o
  -8  -1   8       63.06       72.91      4.05 o
  -7  -1   8      530.18      539.99     11.93 o
  -6  -1   8       79.33       68.23      6.57 o
  -5  -1   8      925.52      926.18     15.03 o
  -4  -1   8        2.84        2.84      2.22 o
  -3  -1   8      340.85      325.10      5.97 o
  -2  -1   8      189.42      189.28      6.02 o
  -1  -1   8      105.77       65.90      5.12 o
   0  -1   8      960.34      955.34      9.04 o
   1  -1   8     1608.41     1271.50     17.53 o
   2  -1   8      524.18      461.72     14.77 o
   3  -1   8       76.12      105.36      6.55 o
   4  -1   8     1088.59     1068.76     18.05 o
   5  -1   8        0.17        4.95      6.68 o
   6  -1   8        4.05        1.92      6.98 o
   7  -1   8      129.58      113.08      9.06 o
   8  -1   8        9.57       17.59      7.28 o
   9  -1   8      111.10       79.05     13.10 o
  10  -1   8        9.80       14.47     11.21 o
  11  -1   8       60.51       60.18     15.04 o
  12  -1   8       32.51       28.90     14.35 o
  13  -1   8        0.81        5.94     14.22 o
 -16   0   8       24.72       29.59     14.72 o
 -15   0   8        3.30        4.08     11.46 o
 -14   0   8      130.54       92.41     12.87 o
 -13   0   8       86.31       62.01     13.96 o
 -12   0   8       31.40       11.86      9.00 o
 -11   0   8        8.16       14.07     10.15 o
 -10   0   8      133.67      150.98     12.36 o
  -9   0   8       11.31       30.75      6.23 o
  -8   0   8      370.44      365.21      6.82 o
  -7   0   8        4.48        3.51      2.92 o
  -6   0   8      219.94      185.19      8.77 o
  -5   0   8       33.20       52.23      4.74 o
  -4   0   8      315.09      276.04      5.48 o
  -3   0   8       17.90       15.91      2.32 o
  -2   0   8       55.03       56.57      5.82 o
  -1   0   8       58.20       58.12      3.31 o
   0   0   8     2000.69     1973.22     16.76 o
   1   0   8        0.05        0.23      5.36 o
   2   0   8      444.38      432.89     18.16 o
   3   0   8       62.22       53.50      8.10 o
   4   0   8      879.45     1030.70     19.87 o
   5   0   8        3.75        5.86      3.82 o
   6   0   8      230.45      178.04      8.08 o
   7   0   8      296.99      273.11      9.03 o
   8   0   8      281.92      296.09     20.23 o
   9   0   8       45.17       25.23      9.38 o
  10   0   8      155.18      165.33     16.93 o
  11   0   8       74.87       68.72     14.45 o
  12   0   8       10.22        1.13     14.83 o
  13   0   8       23.94       23.93     17.52 o
 -16   1   8       33.38       24.87     15.30 o
 -15   1   8       26.60       16.10     11.53 o
 -14   1   8       15.37       23.24     12.13 o
 -13   1   8        1.09        1.69      9.68 o
 -12   1   8       20.38       15.84     11.79 o
 -11   1   8       21.23       12.78      8.17 o
 -10   1   8       93.71       73.60     12.70 o
  -9   1   8       10.24       18.23      4.51 o
  -8   1   8      360.60      325.99      8.58 o
  -7   1   8      115.13       97.91      8.27 o
  -6   1   8      278.31      266.53      7.12 o
  -5   1   8       20.07       23.06      2.68 o
  -4   1   8      928.84      998.44      9.13 o
  -3   1   8      102.29      106.98      4.60 o
  -2   1   8     1031.71      847.41      7.70 o
  -1   1   8      656.35      595.49      9.36 o
   0   1   8       42.45       22.91      3.77 o
   1   1   8       56.41       47.63      8.90 o
   2   1   8       54.12       46.04      4.23 o
   3   1   8      317.79      334.95     10.47 o
   4   1   8      129.06      118.05     11.88 o
   5   1   8       84.33       62.42      6.57 o
   6   1   8        0.19        7.95      5.15 o
   7   1   8      247.85      291.38     15.39 o
   8   1   8      209.13      174.19     15.06 o
   9   1   8       19.43       12.68      8.83 o
  10   1   8      131.90      152.01     12.64 o
  11   1   8       15.47       18.73     11.76 o
  12   1   8        2.80        8.12     12.14 o
 -16   2   8        8.51       13.81     11.30 o
 -15   2   8        9.24        7.31      8.74 o
 -14   2   8       43.70       36.66     10.96 o
 -13   2   8        0.28        3.19      8.04 o
 -12   2   8       65.91       36.68      8.98 o
 -11   2   8       41.82       47.79     16.64 o
 -10   2   8       53.41       40.57     12.53 o
  -9   2   8       42.03       33.92      4.77 o
  -8   2   8       10.75        8.11      2.31 o
  -7   2   8      229.80      290.38      9.79 o
  -6   2   8      771.41      773.02     10.76 o
  -5   2   8       39.37       28.03      3.49 o
  -4   2   8      109.56      136.96      7.52 o
  -3   2   8       96.93       79.83      4.01 o
  -2   2   8      160.05      191.04      7.56 o
  -1   2   8      262.99      314.37      8.95 o
   0   2   8     3327.51     3638.11     33.36 o
   1   2   8        2.20        2.27      6.51 o
   2   2   8       48.78       54.41      6.46 o
   3   2   8        0.40        4.12      5.62 o
   4   2   8      322.57      323.57     14.35 o
   5   2   8        8.01       11.49      7.20 o
   6   2   8       73.35       55.46      8.91 o
   7   2   8       15.23       24.27      8.99 o
   8   2   8      158.08      155.40     10.26 o
   9   2   8       71.87       66.31     12.44 o
  10   2   8        2.21       12.55     10.40 o
  11   2   8        0.44        4.90     10.75 o
  12   2   8       17.51       25.32     13.65 o
 -15   3   8        0.11       10.63     10.26 o
 -14   3   8       32.61       40.94     12.21 o
 -13   3   8       47.53       53.15     13.30 o
 -12   3   8        4.68       16.12     10.43 o
 -11   3   8       96.06      126.43     30.06 o
 -10   3   8        0.75        5.35     14.05 o
  -9   3   8       52.79       75.04      9.76 o
  -8   3   8      413.94      386.53      8.66 o
  -7   3   8        4.15        6.45      5.32 o
  -6   3   8      122.61      101.44      8.32 o
  -5   3   8     1272.34     1173.66     21.40 o
  -4   3   8      343.64      365.44     10.04 o
  -3   3   8      243.64      262.11      7.85 o
  -2   3   8      185.00      140.14      6.09 o
  -1   3   8     1485.60     1471.74     17.75 o
   0   3   8      220.38      204.66      7.86 o
   1   3   8        2.63        0.72      7.60 o
   2   3   8       41.39       50.94     12.09 o
   3   3   8       15.61        8.03      5.52 o
   4   3   8       68.79       89.18      6.34 o
   5   3   8       39.73       54.12      8.08 o
   6   3   8      424.48      415.86     12.13 o
   7   3   8       16.18       11.24      7.18 o
   8   3   8        2.36        7.97      8.80 o
   9   3   8        3.37        9.23      9.92 o
  10   3   8      192.93      168.98     17.70 o
  11   3   8        1.60        6.99     11.42 o
  12   3   8        0.43        5.59     11.93 o
 -15   4   8        0.08        6.70     10.43 o
 -14   4   8        0.07        7.31      8.73 o
 -13   4   8       88.89       68.73     15.25 o
 -12   4   8       35.49       61.33     14.76 o
 -11   4   8        3.19        1.35     11.37 o
 -10   4   8       90.99       86.00     17.28 o
  -9   4   8      148.55      174.93     11.09 o
  -8   4   8      233.75      203.36      8.62 o
  -7   4   8       15.10       21.52      4.33 o
  -6   4   8      177.06      196.55      8.33 o
  -5   4   8      219.77      219.41      8.28 o
  -4   4   8        8.37       12.22      5.47 o
  -3   4   8        4.35        9.20      3.58 o
  -2   4   8       26.82       26.64      9.20 o
  -1   4   8     1567.08     1698.73     24.34 o
   0   4   8      243.69      290.55     11.39 o
   1   4   8     1328.63     1393.67     21.18 o
   2   4   8      162.63      181.74     13.48 o
   3   4   8       54.67       52.17      6.15 o
   4   4   8       68.38       34.02      6.43 o
   5   4   8      133.13      112.38     12.45 o
   6   4   8        6.41        4.47     10.24 o
   7   4   8        4.24        9.25      7.42 o
   8   4   8       71.16       65.32     10.98 o
   9   4   8       95.36       96.21     15.57 o
  10   4   8        5.58       26.95     12.74 o
  11   4   8       16.33       14.31     11.58 o
 -15   5   8       11.30       22.20     11.16 o
 -14   5   8       10.54       22.46     10.76 o
 -13   5   8       10.47       10.92     11.39 o
 -12   5   8        2.52       15.82     13.43 o
 -11   5   8      131.84      140.64     23.29 o
 -10   5   8        1.16        2.08      6.16 o
  -9   5   8      115.16      106.01      7.79 o
  -8   5   8      692.62      771.58     15.52 o
  -7   5   8       25.11       35.20      8.49 o
  -6   5   8      194.92      154.73      6.80 o
  -5   5   8        0.00        1.68      2.86 o
  -4   5   8      294.10      274.40     10.94 o
  -3   5   8       71.23       73.65     10.81 o
  -2   5   8        6.40       15.95      4.42 o
  -1   5   8      135.08      152.81     10.26 o
   0   5   8     1155.90     1212.89     20.25 o
   1   5   8       18.15       15.49      8.19 o
   2   5   8      214.26      223.24     12.95 o
   3   5   8     2844.04     3007.90     39.98 o
   4   5   8       19.00       37.70      7.86 o
   5   5   8        0.32        2.56      5.78 o
   6   5   8       52.64       44.25      7.30 o
   7   5   8      164.43      213.92     13.29 o
   8   5   8       10.01       14.93      9.95 o
   9   5   8        4.94       11.49      9.90 o
  10   5   8       54.46       61.01     13.31 o
  11   5   8        1.58       10.96     13.47 o
 -14   6   8       16.81       22.14     13.20 o
 -13   6   8       81.16       56.36     14.67 o
 -12   6   8        2.92        6.65     14.30 o
 -11   6   8        9.69       15.30      5.96 o
 -10   6   8        1.55        5.53      4.97 o
  -9   6   8       33.95       18.54     11.44 o
  -8   6   8        0.18        2.75      6.12 o
  -7   6   8      168.79      126.51      8.39 o
  -6   6   8        0.09        1.89      4.18 o
  -5   6   8      121.04      110.26      7.16 o
  -4   6   8      625.78      665.75     13.33 o
  -3   6   8       56.42       53.75      6.69 o
  -2   6   8      364.14      329.18     10.87 o
  -1   6   8        9.44       17.99      6.23 o
   0   6   8     1335.89     1500.89     24.28 o
   1   6   8       49.41       47.91      8.28 o
   2   6   8     2104.22     2195.04     31.43 o
   3   6   8       87.25       82.03     10.46 o
   4   6   8      917.10     1013.26     21.91 o
   5   6   8        4.56        7.91      7.73 o
   6   6   8       57.22       38.11     10.48 o
   7   6   8       18.92       22.97     10.24 o
   8   6   8        2.65        5.27      8.61 o
   9   6   8       18.81       19.24      9.71 o
  10   6   8       56.39       60.81     15.23 o
 -14   7   8        9.16       30.90     24.10 o
 -13   7   8        1.13       17.32     18.31 o
 -12   7   8       56.43       69.41     26.20 o
 -11   7   8       69.19       52.01      8.69 o
 -10   7   8      149.07      132.66     13.56 o
  -9   7   8       25.95       19.31      8.57 o
  -8   7   8      122.51       81.46     11.79 o
  -7   7   8        6.22       11.02      8.35 o
  -6   7   8      479.88      370.20     15.40 o
  -5   7   8        4.44       12.53      7.06 o
  -4   7   8      112.69      113.28      9.83 o
  -3   7   8        6.05        2.34      5.84 o
  -2   7   8       43.33       54.66      8.05 o
  -1   7   8      272.21      348.97      9.26 o
   0   7   8       82.58       97.20     10.02 o
   1   7   8       49.79       36.66      5.02 o
   2   7   8      175.69      191.20      9.76 o
   3   7   8      270.43      259.86     11.98 o
   4   7   8        9.73       19.94      9.82 o
   5   7   8      282.19      253.31     15.07 o
   6   7   8       50.17       31.20     10.98 o
   7   7   8       15.77       15.91      9.99 o
   8   7   8       17.19       21.31      9.73 o
   9   7   8       29.45       34.38     11.96 o
 -13   8   8       32.08       19.45     18.92 o
 -12   8   8       46.95       80.29     27.59 o
 -11   8   8       45.92       50.85     12.67 o
 -10   8   8      111.91      133.15     11.69 o
  -9   8   8      210.81      215.36     14.53 o
  -8   8   8       10.28        5.41      9.55 o
  -7   8   8       28.25       30.97     12.22 o
  -6   8   8      226.68      208.08     15.23 o
  -5   8   8      145.38      112.43     10.91 o
  -4   8   8        8.40       10.82      8.59 o
  -3   8   8        4.85        5.46      8.40 o
  -2   8   8       41.52       27.92     11.72 o
  -1   8   8        2.50       14.72      9.76 o
   0   8   8      375.47      410.18     20.87 o
   1   8   8        2.73        8.73     10.21 o
   2   8   8      154.40      199.67     13.35 o
   3   8   8      112.16      110.62     15.24 o
   4   8   8       20.88       22.50     10.32 o
   5   8   8       94.40       55.91     11.94 o
   6   8   8        3.97       23.60     10.67 o
   7   8   8       15.02       14.15     11.87 o
   8   8   8       10.16        7.46     11.53 o
 -12   9   8       68.92       47.24     21.66 o
 -11   9   8      241.91      250.74     27.89 o
 -10   9   8      110.01      103.75     13.42 o
  -9   9   8      133.27      178.42     16.10 o
  -8   9   8      128.81      107.64     13.20 o
  -7   9   8        6.56        1.28      9.38 o
  -6   9   8       14.33       29.15     12.78 o
  -5   9   8       92.56      113.66     23.26 o
  -4   9   8       56.23       38.11      9.91 o
  -3   9   8      100.37       77.45     12.09 o
  -2   9   8        4.24        6.17      9.42 o
  -1   9   8      176.33      206.12     17.82 o
   0   9   8      202.79      255.57     13.89 o
   1   9   8      174.87      160.34     13.17 o
   2   9   8       19.73       25.21     11.72 o
   3   9   8       45.37       62.20     15.14 o
   4   9   8        6.29        8.94     11.65 o
   5   9   8        4.71       10.21     11.75 o
   6   9   8       47.85       24.50     11.71 o
   7   9   8        0.41        2.62     10.92 o
 -11  10   8       79.03      120.39     18.64 o
 -10  10   8       60.97       96.34     13.52 o
  -9  10   8        0.01       12.57     10.93 o
  -8  10   8        0.35        8.29     10.77 o
  -7  10   8       30.26       18.89     13.61 o
  -6  10   8        0.80        6.09     12.59 o
  -5  10   8       22.68        6.07     11.39 o
  -4  10   8       20.47       16.75     12.18 o
  -3  10   8       91.28       75.36     11.61 o
  -2  10   8       32.64       30.65     11.56 o
  -1  10   8      143.30      167.68     17.72 o
   0  10   8       34.95       30.88     10.84 o
   1  10   8        2.66        0.00      9.61 o
   2  10   8       22.71       12.96      9.06 o
   3  10   8       67.46       86.12     14.03 o
   4  10   8        0.66        3.94     10.35 o
   5  10   8       74.19       80.13     16.36 o
   6  10   8       13.99       21.83     11.50 o
 -10  11   8        9.12        4.35     10.78 o
  -9  11   8       24.38       29.33     13.06 o
  -8  11   8        1.41        7.74     11.29 o
  -7  11   8        4.89       19.78     13.68 o
  -6  11   8        9.83       16.79     11.48 o
  -5  11   8        2.43       12.56     14.99 o
  -4  11   8       14.69        5.19     14.06 o
  -3  11   8        0.92        0.57     12.26 o
  -2  11   8       39.61       27.99     12.58 o
  -1  11   8       17.63       11.91     11.07 o
   0  11   8       45.75       38.49     12.92 o
   1  11   8        2.10        1.89     10.37 o
   2  11   8        2.79        1.21      9.36 o
   3  11   8       44.26       45.20     14.89 o
   4  11   8       20.07       39.23     16.80 o
   5  11   8       30.26       43.35     15.26 o
  -8  12   8        2.81        6.69     12.50 o
  -7  12   8        6.81       21.65     14.50 o
  -6  12   8       58.14       38.85     16.18 o
  -5  12   8       56.27       34.45     15.57 o
  -4  12   8       21.35       29.80     17.64 o
  -3  12   8        7.48        4.56     15.00 o
  -2  12   8       16.48       24.37     14.67 o
  -1  12   8        3.81        1.32     13.05 o
   0  12   8        0.62        2.25     11.98 o
   1  12   8        7.65        5.03     11.89 o
   2  12   8      102.84      111.96     15.32 o
   3  12   8        0.83        4.96     15.29 o
  -5  13   8        7.49        2.49     16.46 o
  -4  13   8        1.09        5.46     19.10 o
  -3  13   8       39.96       54.84     20.40 o
  -2  13   8        0.49        5.02     15.41 o
  -1  13   8        5.47       17.47     17.82 o
   0  13   8        0.57        0.00     37.75 o
  -4 -16   9      119.27      141.83     22.37 o
  -3 -16   9       80.30       68.65     21.29 o
  -2 -16   9      212.46      240.40     21.89 o
  -1 -16   9      112.47      124.37     22.45 o
   0 -16   9      171.65      178.35     19.66 o
   1 -16   9       12.65       16.76     13.21 o
   2 -16   9       22.71       15.70     14.61 o
   3 -16   9        2.23       11.02     14.21 o
  -7 -15   9       26.05        3.94     39.45 o
  -6 -15   9      127.70      142.57     17.24 o
  -5 -15   9       26.41       16.09     13.13 o
  -4 -15   9        3.85        8.32     10.15 o
  -3 -15   9       57.65       41.06     13.11 o
  -2 -15   9      272.45      324.12     23.31 o
  -1 -15   9       95.14       68.78     13.11 o
   0 -15   9       10.13        9.73      9.97 o
   1 -15   9        8.41        9.63     13.51 o
   2 -15   9        9.09       14.93     12.44 o
   3 -15   9        4.53       11.01     12.34 o
   4 -15   9       13.73       35.27     14.89 o
   5 -15   9       60.97       81.33     17.57 o
   6 -15   9       12.66       14.09     37.19 o
  -8 -14   9        2.35        9.91     12.65 o
  -7 -14   9       17.00       10.33     10.12 o
  -6 -14   9        0.17        4.83     10.29 o
  -5 -14   9        8.52        3.25      9.16 o
  -4 -14   9        3.00        2.54      7.96 o
  -3 -14   9        0.47        3.41     10.44 o
  -2 -14   9        0.07        8.75     11.01 o
  -1 -14   9       13.43       21.73      9.26 o
   0 -14   9       38.93       27.53     11.69 o
   1 -14   9       34.56       51.10     15.75 o
   2 -14   9       19.47       19.87     10.07 o
   3 -14   9       25.68       17.78     10.01 o
   4 -14   9       63.52       48.42     12.28 o
   5 -14   9        3.00        8.78     10.98 o
   6 -14   9       51.32       36.81     16.00 o
   7 -14   9       67.00       61.10     17.00 o
 -10 -13   9        5.07        6.25     13.35 o
  -9 -13   9        0.16        3.93     12.51 o
  -8 -13   9        0.25        3.44     10.71 o
  -7 -13   9       59.76       58.31     12.88 o
  -6 -13   9      211.24      213.92     15.90 o
  -5 -13   9       17.28       26.68      9.50 o
  -4 -13   9        2.22        0.34      8.10 o
  -3 -13   9       25.04       11.44      8.24 o
  -2 -13   9       74.16       55.12      9.10 o
  -1 -13   9       18.35       25.89     10.99 o
   0 -13   9      114.15      117.01     11.75 o
   1 -13   9        5.43        4.49      8.08 o
   2 -13   9       55.89       45.91     11.82 o
   3 -13   9       28.18       29.55      9.24 o
   4 -13   9        2.64        5.23      8.63 o
   5 -13   9       73.07       88.47     12.79 o
   6 -13   9        6.66        3.94     11.31 o
   7 -13   9        0.01        0.14     11.72 o
   8 -13   9        1.30        9.39     13.75 o
 -11 -12   9        0.91        2.65     11.34 o
 -10 -12   9       38.64       38.22     13.76 o
  -9 -12   9        1.91        6.56     11.59 o
  -8 -12   9       23.01       10.07      9.45 o
  -7 -12   9      187.39      144.84     13.72 o
  -6 -12   9      231.60      258.74     16.08 o
  -5 -12   9      840.39      931.52     27.26 o
  -4 -12   9       19.51       19.69      9.96 o
  -3 -12   9      316.92      355.70     14.35 o
  -2 -12   9        3.72        2.20      6.97 o
  -1 -12   9      286.96      301.81     13.02 o
   0 -12   9       34.31       33.01      9.88 o
   1 -12   9      398.28      403.09     15.77 o
   2 -12   9      403.43      451.98     18.09 o
   3 -12   9        0.04        2.15      7.71 o
   4 -12   9        0.00        4.72      7.43 o
   5 -12   9       51.06       44.24     10.96 o
   6 -12   9       31.80       26.99     11.88 o
   7 -12   9        7.46       11.49     13.75 o
   8 -12   9        7.09       10.65     13.79 o
   9 -12   9        2.75        1.91     12.71 o
 -12 -11   9        1.52        1.27     10.59 o
 -11 -11   9       18.58       20.59     11.79 o
 -10 -11   9        1.57        5.30     10.33 o
  -9 -11   9      116.16       71.11     12.29 o
  -8 -11   9      237.07      238.03     18.96 o
  -7 -11   9        1.82        2.68      6.91 o
  -6 -11   9       44.42       34.37     10.60 o
  -5 -11   9       49.12       53.26     10.09 o
  -4 -11   9      536.00      511.17     17.70 o
  -3 -11   9      109.37       95.77     12.55 o
  -2 -11   9      177.52      169.97     13.32 o
  -1 -11   9        4.43        2.51      9.88 o
   0 -11   9      210.34      193.97     11.77 o
   1 -11   9      662.95      641.98     18.48 o
   2 -11   9        4.31        7.33      5.66 o
   3 -11   9       78.56       58.35      9.75 o
   4 -11   9       46.23       40.45     11.52 o
   5 -11   9        3.29        4.11      8.78 o
   6 -11   9        9.07       11.68      9.41 o
   7 -11   9       33.25       33.75      9.61 o
   8 -11   9       31.79       42.08     12.86 o
   9 -11   9       30.15       37.36     13.63 o
  10 -11   9       13.98       17.30     12.88 o
 -12 -10   9       55.80       53.94     14.95 o
 -11 -10   9       16.41        8.72     10.13 o
 -10 -10   9       37.71       51.18     13.26 o
  -9 -10   9       36.00       29.60      8.31 o
  -8 -10   9        0.03        2.36      7.03 o
  -7 -10   9      282.64      249.01     14.85 o
  -6 -10   9       49.95       50.79     11.81 o
  -5 -10   9        1.17       13.63      7.30 o
  -4 -10   9       43.23       51.78      5.87 o
  -3 -10   9       68.36       89.09      9.64 o
  -2 -10   9       44.05       46.72      5.85 o
  -1 -10   9      414.29      371.29     17.92 o
   0 -10   9       76.89       68.40      8.86 o
   1 -10   9      218.71      190.08     15.32 o
   2 -10   9     1222.63     1335.16     21.91 o
   3 -10   9      580.60      604.13     15.98 o
   4 -10   9      363.87      371.55     19.02 o
   5 -10   9       24.11       23.97     10.20 o
   6 -10   9      157.67      135.06     13.85 o
   7 -10   9        0.14        7.90      9.00 o
   8 -10   9       37.70       41.84     14.87 o
   9 -10   9        8.18       15.01     11.52 o
  10 -10   9       32.06       10.11     11.42 o
  11 -10   9        0.38        6.25     14.90 o
 -13  -9   9        6.82        6.37     10.46 o
 -12  -9   9       32.49       37.80     12.39 o
 -11  -9   9        1.70        4.63      8.55 o
 -10  -9   9        0.45        2.84      8.04 o
  -9  -9   9      177.08      160.34     12.58 o
  -8  -9   9       33.35       36.16      8.00 o
  -7  -9   9      317.25      278.49     13.14 o
  -6  -9   9        7.71       12.31      8.40 o
  -5  -9   9      470.09      521.77     20.71 o
  -4  -9   9       94.70       81.49     11.10 o
  -3  -9   9      651.68      657.24     27.81 o
  -2  -9   9       30.41       17.30      6.32 o
  -1  -9   9       87.00       82.55      7.05 o
   0  -9   9        4.14       45.63      7.93 o
   1  -9   9       11.06        4.81      4.86 o
   2  -9   9        3.88        2.50      4.90 o
   3  -9   9      791.35      771.43     14.68 o
   4  -9   9      134.34      124.07      8.33 o
   5  -9   9        4.65        7.99      7.22 o
   6  -9   9       17.64       28.84     13.30 o
   7  -9   9      472.17      470.09     21.32 o
   8  -9   9      218.41      252.72     17.05 o
   9  -9   9       25.59       20.91     11.13 o
  10  -9   9       25.65       11.40     13.95 o
  11  -9   9        1.05        1.98     13.60 o
 -14  -8   9        0.94        2.88     10.26 o
 -13  -8   9        3.74        7.64      8.92 o
 -12  -8   9       63.22       75.26     11.07 o
 -11  -8   9        3.72        8.22      8.84 o
 -10  -8   9      327.97      300.32     17.27 o
  -9  -8   9      202.14      195.27     10.66 o
  -8  -8   9      324.18      326.74     13.27 o
  -7  -8   9       17.88       11.84      7.74 o
  -6  -8   9        2.31        6.16      7.14 o
  -5  -8   9      406.22      446.36     18.79 o
  -4  -8   9      431.42      478.69     15.52 o
  -3  -8   9      425.81      445.12     18.18 o
  -2  -8   9      315.09      327.33     12.51 o
  -1  -8   9       12.10       10.64     13.89 o
   0  -8   9      571.22      601.96     16.05 o
   1  -8   9      145.43      148.04     11.93 o
   2  -8   9      339.68      382.87     15.75 o
   3  -8   9       28.05       25.86      3.41 o
   4  -8   9      449.85      510.36     14.02 o
   5  -8   9      290.45      269.54     14.57 o
   6  -8   9        5.01       30.93      9.62 o
   7  -8   9      287.94      325.24     21.17 o
   8  -8   9        5.76        8.51     10.04 o
   9  -8   9        0.82        6.17     10.45 o
  10  -8   9        2.69        3.29     11.90 o
  11  -8   9        0.00        6.55     10.82 o
  12  -8   9       12.58        9.48     15.01 o
 -14  -7   9        2.32        5.86      9.73 o
 -13  -7   9      152.89      156.02     12.91 o
 -12  -7   9       24.32       34.40      9.40 o
 -11  -7   9      879.69      904.33     24.58 o
 -10  -7   9     1214.01     1262.34     28.95 o
  -9  -7   9      478.62      560.76     20.31 o
  -8  -7   9     1882.83     2065.39     35.86 o
  -7  -7   9       20.28       29.01      7.18 o
  -6  -7   9      357.64      382.29      9.30 o
  -5  -7   9     1629.60     1665.31     29.66 o
  -4  -7   9      484.43      524.36     12.03 o
  -3  -7   9      487.85      462.61      9.10 o
  -2  -7   9        9.88       23.47      4.44 o
  -1  -7   9       46.41       33.11     12.43 o
   0  -7   9        0.85        3.51      3.87 o
   1  -7   9      487.13      460.97     11.40 o
   2  -7   9      265.42      233.16      6.78 o
   3  -7   9       20.80       18.51      4.18 o
   4  -7   9        9.74       29.15      4.81 o
   5  -7   9      462.20      491.68     11.37 o
   6  -7   9      395.08      429.63     17.60 o
   7  -7   9      252.28      224.92     15.83 o
   8  -7   9      131.05      111.58     11.11 o
   9  -7   9      115.42      108.40     18.93 o
  10  -7   9        7.71        7.90     12.16 o
  11  -7   9       24.58       25.43     13.36 o
  12  -7   9        0.99       11.20     12.39 o
 -15  -6   9        5.37        3.61      9.05 o
 -14  -6   9        0.05        2.05      8.87 o
 -13  -6   9       63.48       61.89      9.58 o
 -12  -6   9       52.80       46.15     10.60 o
 -11  -6   9      138.74      150.98     11.18 o
 -10  -6   9       96.35      110.90     10.86 o
  -9  -6   9     2850.72     2883.78     43.80 o
  -8  -6   9     1409.07     1438.87     21.57 o
  -7  -6   9     1547.11     1706.94     26.42 o
  -6  -6   9      108.25      108.38      7.42 o
  -5  -6   9        4.36        1.17      6.31 o
  -4  -6   9      115.86      107.11      8.38 o
  -3  -6   9      103.93       99.01      9.25 o
  -2  -6   9      381.65      380.64      7.15 o
  -1  -6   9      807.53      779.79     13.26 o
   0  -6   9      450.61      454.95     12.01 o
   1  -6   9      788.48      809.08     13.84 o
   2  -6   9       30.44       36.10      7.40 o
   3  -6   9      297.70      354.39      9.56 o
   4  -6   9      167.30      160.18      9.94 o
   5  -6   9      857.88      824.11     14.94 o
   6  -6   9        0.73        0.89      7.16 o
   7  -6   9       11.27       23.81      8.21 o
   8  -6   9      769.43      758.32     24.87 o
   9  -6   9       17.41       14.74      8.73 o
  10  -6   9        9.08       11.28     11.62 o
  11  -6   9        2.43        7.83     12.47 o
  12  -6   9       34.36       35.93     15.17 o
 -15  -5   9       18.66       17.60     11.41 o
 -14  -5   9      110.19       87.09     11.95 o
 -13  -5   9       20.23       18.30      7.97 o
 -12  -5   9      641.77      676.70     23.20 o
 -11  -5   9     1184.47     1126.38     24.76 o
 -10  -5   9      122.68      106.43     14.75 o
  -9  -5   9      121.10       85.87      4.17 o
  -8  -5   9       78.84       76.97      5.77 o
  -7  -5   9      534.60      535.47      8.80 o
  -6  -5   9     1459.33     1395.29     15.88 o
  -5  -5   9       61.07       66.24      4.72 o
  -4  -5   9      167.22      196.29      8.90 o
  -3  -5   9        1.73        5.43      5.25 o
  -2  -5   9       51.25       37.82      5.07 o
  -1  -5   9        0.06       35.50      4.78 o
   0  -5   9     3761.60     3709.99     29.99 o
   1  -5   9     1957.41     1976.43     21.84 o
   2  -5   9      641.95      655.70     15.33 o
   3  -5   9      619.43      639.34     16.61 o
   4  -5   9       47.54       39.95      7.40 o
   5  -5   9       41.07       82.05      9.95 o
   6  -5   9       68.78       50.43      7.74 o
   7  -5   9      810.95      833.56     26.88 o
   8  -5   9      469.76      454.64     18.41 o
   9  -5   9        4.78        3.27      9.73 o
  10  -5   9       44.78       50.41     15.31 o
  11  -5   9        7.93        8.70     11.40 o
  12  -5   9        0.09        5.42     13.97 o
 -15  -4   9        2.70        5.65     12.79 o
 -14  -4   9       33.11       36.30      9.06 o
 -13  -4   9        0.04        3.90      6.81 o
 -12  -4   9       14.82       24.12      8.06 o
 -11  -4   9       18.13       17.07      6.28 o
 -10  -4   9      596.16      637.58     15.41 o
  -9  -4   9     1013.23     1049.17     17.41 o
  -8  -4   9      287.78      319.26      8.29 o
  -7  -4   9      143.68      145.79      5.04 o
  -6  -4   9       90.22       90.91      8.56 o
  -5  -4   9        8.84        5.98      5.40 o
  -4  -4   9      622.07      552.40     12.29 o
  -3  -4   9      276.17      261.19      8.63 o
  -2  -4   9      564.25      474.07     16.95 o
  -1  -4   9        1.96       10.39      3.52 o
   0  -4   9     2583.33     2756.40     26.12 o
   1  -4   9      851.47      775.36     13.60 o
   2  -4   9      544.54      525.87     15.00 o
   3  -4   9       27.16       46.08      8.80 o
   4  -4   9      961.17     1011.61     15.72 o
   5  -4   9      385.47      404.78      7.49 o
   6  -4   9       44.49       42.29      6.97 o
   7  -4   9       86.27       64.25     12.73 o
   8  -4   9      245.39      229.96     15.32 o
   9  -4   9       25.15       11.54     11.09 o
  10  -4   9       98.84       90.54     18.99 o
  11  -4   9        8.69       15.24     12.06 o
  12  -4   9       88.86       88.97     17.84 o
 -15  -3   9        1.38        5.62     13.41 o
 -14  -3   9        0.74        7.59      9.16 o
 -13  -3   9       44.99       48.66      7.38 o
 -12  -3   9        8.94        6.55      5.29 o
 -11  -3   9      327.84      313.24     12.95 o
 -10  -3   9      134.77      128.68     11.21 o
  -9  -3   9      214.51      209.36      6.84 o
  -8  -3   9      119.13      106.31      6.59 o
  -7  -3   9      355.26      357.77      6.75 o
  -6  -3   9      289.07      288.18     10.36 o
  -5  -3   9     1281.17     1355.57     21.19 o
  -4  -3   9      338.17      350.57     10.45 o
  -3  -3   9      384.16      468.08     20.66 o
  -2  -3   9      950.71     1000.35     14.45 o
  -1  -3   9        7.21        5.95      6.45 o
   0  -3   9     2635.78     2703.65     19.79 o
   1  -3   9        1.19        8.65      3.54 o
   2  -3   9       89.49      103.21      6.46 o
   3  -3   9       15.42       11.31      4.26 o
   4  -3   9      114.35      122.83      5.57 o
   5  -3   9       77.77      112.97     12.28 o
   6  -3   9      229.76      199.51     10.45 o
   7  -3   9      257.24      236.26     12.52 o
   8  -3   9       62.17       72.04     13.20 o
   9  -3   9      190.30      167.21     16.72 o
  10  -3   9       29.78       33.62     12.15 o
  11  -3   9       92.65      108.08     16.88 o
  12  -3   9      105.06       75.97     17.00 o
 -16  -2   9       75.77       42.78     16.59 o
 -15  -2   9        0.24        2.45     10.83 o
 -14  -2   9        7.01        2.33     11.33 o
 -13  -2   9      145.63      125.16     10.98 o
 -12  -2   9      188.18      146.92      6.07 o
 -11  -2   9        3.84        3.91      4.03 o
 -10  -2   9        8.82        7.23      3.98 o
  -9  -2   9      115.65      150.28      9.21 o
  -8  -2   9        0.41        2.49      4.22 o
  -7  -2   9      168.11      185.03      5.60 o
  -6  -2   9      399.12      375.14     10.14 o
  -5  -2   9     1132.60     1094.38     10.18 o
  -4  -2   9      800.26      896.46      8.43 o
  -3  -2   9       73.75       66.49      3.37 o
  -2  -2   9      604.03      659.14     12.32 o
  -1  -2   9      252.75      219.46     11.14 o
   0  -2   9     1569.23     1501.92     24.67 o
   1  -2   9     1382.39     1366.10     22.66 o
   2  -2   9     1135.29     1239.82     27.02 o
   3  -2   9       18.88       27.10      7.13 o
   4  -2   9      356.20      335.87     12.16 o
   5  -2   9        6.10        7.92      2.87 o
   6  -2   9      250.49      258.69     10.01 o
   7  -2   9        8.36       10.98     11.47 o
   8  -2   9      106.32       87.13     12.57 o
   9  -2   9      342.77      363.78     18.27 o
  10  -2   9       23.58       14.89      8.93 o
  11  -2   9       19.72       22.24     13.48 o
  12  -2   9       31.81        7.41     14.09 o
 -16  -1   9        0.22        2.96     14.92 o
 -15  -1   9       63.13       66.93     17.06 o
 -14  -1   9        1.83        2.75     10.13 o
 -13  -1   9        1.05        3.87      8.70 o
 -12  -1   9       20.82       26.33      7.09 o
 -11  -1   9      184.65      192.57     14.07 o
 -10  -1   9      215.98      195.65      8.55 o
  -9  -1   9       78.86      136.35      5.27 o
  -8  -1   9        6.21        7.32      3.21 o
  -7  -1   9       15.62       21.29      5.87 o
  -6  -1   9       11.98        6.14      3.29 o
  -5  -1   9      208.44      169.08      8.91 o
  -4  -1   9      239.50      233.80      4.70 o
  -3  -1   9     2509.68     2461.54     34.58 o
  -2  -1   9       39.85       20.63      3.89 o
  -1  -1   9       78.06       65.40      4.03 o
   0  -1   9       11.67       12.04      3.58 o
   1  -1   9      176.46      119.06     10.93 o
   2  -1   9        7.69        4.05      4.69 o
   3  -1   9      307.18      341.33     14.06 o
   4  -1   9       51.89       33.81      6.24 o
   5  -1   9      550.40      522.15     12.05 o
   6  -1   9       79.64       62.58     10.06 o
   7  -1   9      361.70      398.00     14.06 o
   8  -1   9      153.24      171.19     15.08 o
   9  -1   9        1.67        9.03     11.55 o
  10  -1   9        1.91        8.73     10.39 o
  11  -1   9       18.02        7.02     11.74 o
  12  -1   9        2.96        7.59     13.93 o
 -16   0   9        4.85        2.68     13.91 o
 -15   0   9        2.46       18.33     13.44 o
 -14   0   9        1.69        9.00     11.80 o
 -13   0   9        0.79        4.02      8.86 o
 -12   0   9      345.30      292.19     14.96 o
 -11   0   9       65.83       58.51      5.01 o
 -10   0   9       34.51       28.17      5.46 o
  -9   0   9       90.57       59.70      4.23 o
  -8   0   9       55.39       57.44      5.00 o
  -7   0   9       10.22       18.76      6.96 o
  -6   0   9      138.79      136.92      5.49 o
  -5   0   9        1.33        6.57      4.70 o
  -4   0   9       40.44       46.67      8.84 o
  -3   0   9       21.98       15.60      5.80 o
  -2   0   9       10.30       19.99      2.15 o
  -1   0   9      151.06      177.67      9.25 o
   0   0   9      184.14      189.93      8.86 o
   1   0   9      424.29      418.32     15.38 o
   2   0   9      243.89      236.75     11.68 o
   3   0   9        0.06        1.51     11.02 o
   4   0   9      208.09      203.51      7.47 o
   5   0   9      240.10      269.97      8.15 o
   6   0   9      124.34      111.35     10.79 o
   7   0   9       49.10       47.62      8.41 o
   8   0   9        2.16        5.58     10.32 o
   9   0   9       10.80        8.72      9.23 o
  10   0   9        1.42        3.03      8.97 o
  11   0   9        6.03       10.02     16.74 o
  12   0   9        0.85        2.82     16.13 o
 -16   1   9       26.73       24.13     18.18 o
 -15   1   9       53.55       53.16     12.79 o
 -14   1   9      152.73      153.67     21.39 o
 -13   1   9        8.73       14.42     12.11 o
 -12   1   9        9.42       16.68      9.22 o
 -11   1   9       29.84       61.65      8.94 o
 -10   1   9      433.14      424.59     10.81 o
  -9   1   9       68.88       41.62      5.33 o
  -8   1   9      168.93      195.74      4.86 o
  -7   1   9      217.44      220.95      6.77 o
  -6   1   9      345.99      352.70      9.23 o
  -5   1   9        0.17        1.27      5.23 o
  -4   1   9      128.42      157.11      5.16 o
  -3   1   9       27.78       15.01      5.82 o
  -2   1   9     4226.50     4212.08     39.81 o
  -1   1   9       67.47       74.96      8.99 o
   0   1   9       61.51       46.05      6.78 o
   1   1   9       75.86       64.80      4.67 o
   2   1   9      219.08      213.97     12.57 o
   3   1   9       24.61       25.68      9.58 o
   4   1   9        2.62        4.56      4.54 o
   5   1   9       15.17       31.19      8.10 o
   6   1   9      117.37      123.48     10.75 o
   7   1   9       45.95       50.10     10.94 o
   8   1   9      101.28      102.82     17.99 o
   9   1   9       22.11       17.35      8.39 o
  10   1   9        7.66        6.78      9.43 o
  11   1   9       58.07       28.75     14.09 o
  12   1   9        2.44       13.86     13.34 o
 -15   2   9       29.11       16.29     10.56 o
 -14   2   9        0.00        7.86      8.98 o
 -13   2   9       49.22       33.22     11.95 o
 -12   2   9       55.96       50.44     14.24 o
 -11   2   9      211.50      187.98     17.01 o
 -10   2   9       19.72       15.22      3.07 o
  -9   2   9        2.30       21.80      5.34 o
  -8   2   9      293.93      289.94      6.92 o
  -7   2   9      187.69      187.77      9.79 o
  -6   2   9      295.85      252.45     10.47 o
  -5   2   9      251.90      245.73      8.38 o
  -4   2   9     1360.26     1370.52     14.37 o
  -3   2   9      639.65      674.17      8.97 o
  -2   2   9     1131.69     1037.06     19.46 o
  -1   2   9      148.52      117.10      4.82 o
   0   2   9      857.56      936.63     15.47 o
   1   2   9       34.41       34.65      5.40 o
   2   2   9       63.57       33.78     12.05 o
   3   2   9      207.63      217.91     12.49 o
   4   2   9      818.97      800.94     21.61 o
   5   2   9       48.50       43.73      5.74 o
   6   2   9      168.30      169.86     12.11 o
   7   2   9      430.54      450.28     16.35 o
   8   2   9       68.67       91.08     11.86 o
   9   2   9        0.01        5.99      9.85 o
  10   2   9        8.58        6.50     10.42 o
  11   2   9        8.57       17.07     11.71 o
 -15   3   9       37.74       38.85     12.98 o
 -14   3   9       15.58       25.21      9.73 o
 -13   3   9       88.00      108.22     13.68 o
 -12   3   9      173.14      132.75     28.10 o
 -11   3   9       23.38       14.73     13.88 o
 -10   3   9        2.80        3.23      3.90 o
  -9   3   9      583.53      651.59      9.68 o
  -8   3   9       14.02       14.82      3.81 o
  -7   3   9       40.06       17.86      4.60 o
  -6   3   9        0.08        4.68      3.09 o
  -5   3   9       13.41       26.46      4.30 o
  -4   3   9       30.65       30.48      3.45 o
  -3   3   9       89.99       82.84      5.31 o
  -2   3   9       94.52       99.31      6.99 o
  -1   3   9      102.72       73.08      7.94 o
   0   3   9      563.71      577.31     14.43 o
   1   3   9        0.13        4.02      5.99 o
   2   3   9      419.46      419.69     20.05 o
   3   3   9        9.63       14.32      6.19 o
   4   3   9      513.73      604.22     24.46 o
   5   3   9        9.87        6.44      9.79 o
   6   3   9      101.55       57.58      7.95 o
   7   3   9       14.62        5.38      7.98 o
   8   3   9        0.99        1.61      9.62 o
   9   3   9        4.31        7.74     10.28 o
  10   3   9       27.18       34.83     12.31 o
  11   3   9      106.01       83.88     19.40 o
 -15   4   9       55.18       43.59     11.76 o
 -14   4   9        9.29       10.40     11.03 o
 -13   4   9      167.38      192.15     23.48 o
 -12   4   9      223.44      158.23     20.07 o
 -11   4   9      139.33      111.01     13.64 o
 -10   4   9       31.85       37.00      7.87 o
  -9   4   9      173.87      159.40     15.11 o
  -8   4   9       93.07      108.74     10.19 o
  -7   4   9     1115.90     1188.97     15.68 o
  -6   4   9      159.13      145.06      9.15 o
  -5   4   9      189.89      183.91      6.26 o
  -4   4   9       63.31       53.24      4.67 o
  -3   4   9     3335.75     3578.07     27.73 o
  -2   4   9      603.55      672.84     15.27 o
  -1   4   9      107.54      133.14      9.39 o
   0   4   9        3.00        2.10      5.12 o
   1   4   9     1378.00     1427.80     22.34 o
   2   4   9        0.14        4.98      6.41 o
   3   4   9       40.10       35.45     10.60 o
   4   4   9       42.53       29.69     10.27 o
   5   4   9        0.85        2.36      7.95 o
   6   4   9       17.02       13.50      9.87 o
   7   4   9        9.65        9.58      8.07 o
   8   4   9        2.07       19.68      8.06 o
   9   4   9       23.67       24.75     12.15 o
  10   4   9       88.45      109.06     16.12 o
  11   4   9       27.19        5.33     16.15 o
 -14   5   9       33.77       21.27     11.53 o
 -13   5   9       43.17       25.90     15.88 o
 -12   5   9        0.04       10.20     13.84 o
 -11   5   9       20.53        8.95     12.78 o
 -10   5   9      110.44       95.73     10.33 o
  -9   5   9       25.09       38.09      6.00 o
  -8   5   9       79.08       77.82      7.99 o
  -7   5   9       97.00       88.67      8.66 o
  -6   5   9       78.14       75.70      6.10 o
  -5   5   9       29.99       28.45      2.29 o
  -4   5   9        0.53        6.84      5.24 o
  -3   5   9      144.14      146.40      9.83 o
  -2   5   9        1.77        2.96      5.20 o
  -1   5   9      288.42      270.45     17.53 o
   0   5   9        9.35       13.52      5.42 o
   1   5   9       37.52       51.06      5.42 o
   2   5   9       66.40       92.33     13.05 o
   3   5   9       38.02       52.24      8.68 o
   4   5   9      125.90      121.08     13.42 o
   5   5   9       10.56        6.40      7.53 o
   6   5   9        8.34        6.88      8.50 o
   7   5   9       64.26       63.15     11.19 o
   8   5   9       37.28       44.93     11.22 o
   9   5   9        0.05        5.90     10.69 o
  10   5   9       11.54        7.05     14.26 o
 -14   6   9        8.10       25.13     20.13 o
 -13   6   9       33.34       24.39     22.54 o
 -12   6   9       82.62       95.15     24.10 o
 -11   6   9       31.61       41.25      7.92 o
 -10   6   9       42.90       40.38      6.80 o
  -9   6   9       16.13       11.15      8.21 o
  -8   6   9       12.98       16.34      5.61 o
  -7   6   9      682.36      788.44     23.65 o
  -6   6   9      105.74      141.40      7.69 o
  -5   6   9      157.49      142.48     10.38 o
  -4   6   9      208.34      199.13     11.27 o
  -3   6   9      225.73      218.17      8.48 o
  -2   6   9      292.82      276.90     11.55 o
  -1   6   9      989.46     1060.21     23.25 o
   0   6   9     1194.34     1268.44     22.62 o
   1   6   9      487.28      554.99     19.10 o
   2   6   9      232.53      297.85     13.83 o
   3   6   9       24.16        6.99      6.85 o
   4   6   9        9.66       26.02      8.03 o
   5   6   9        5.86       10.21      8.14 o
   6   6   9        7.41       17.97     10.86 o
   7   6   9       59.10       48.22     10.20 o
   8   6   9        0.57        7.36     10.46 o
   9   6   9        2.54        6.06     10.18 o
 -13   7   9        0.65       13.35     20.52 o
 -12   7   9       10.59       24.80     28.18 o
 -11   7   9       13.94       22.49     10.52 o
 -10   7   9      128.13      178.55     11.82 o
  -9   7   9        0.01        1.87      7.51 o
  -8   7   9      123.94       98.98     13.71 o
  -7   7   9      144.30      129.96     11.77 o
  -6   7   9       84.54       74.74     13.61 o
  -5   7   9      135.94      130.00     10.33 o
  -4   7   9      294.80      274.83     13.19 o
  -3   7   9       43.89       23.53      6.87 o
  -2   7   9        1.86        3.50      7.09 o
  -1   7   9     1182.02     1375.89     23.78 o
   0   7   9     1039.55     1240.99     26.55 o
   1   7   9       28.27       28.87      9.88 o
   2   7   9       10.36       21.52      7.48 o
   3   7   9       11.50       26.33     10.66 o
   4   7   9      215.91      232.62     18.39 o
   5   7   9        5.63       13.52      9.42 o
   6   7   9       16.67       22.17      9.91 o
   7   7   9       26.84       43.70     13.44 o
   8   7   9       15.19       14.22     12.26 o
   9   7   9        3.96       10.43     12.79 o
 -13   8   9       11.71       24.68     22.26 o
 -12   8   9       27.28       26.17     24.08 o
 -11   8   9       45.99       55.15     15.16 o
 -10   8   9       91.24       80.11     14.02 o
  -9   8   9        0.03        4.47      9.15 o
  -8   8   9       45.21       44.84     11.48 o
  -7   8   9        8.71        6.53      9.43 o
  -6   8   9        0.02        3.67     10.66 o
  -5   8   9        8.41       13.53     11.85 o
  -4   8   9       14.10        9.79      7.99 o
  -3   8   9       80.38       53.69     12.77 o
  -2   8   9       45.14       31.15      9.69 o
  -1   8   9      893.71     1011.76     31.40 o
   0   8   9       23.44       23.64      9.40 o
   1   8   9       48.28       47.52      9.01 o
   2   8   9       18.14        9.11     11.26 o
   3   8   9      117.14      125.71     16.47 o
   4   8   9        0.20        7.16      9.83 o
   5   8   9       14.86       11.09     10.34 o
   6   8   9       45.70       46.25     13.29 o
   7   8   9        0.09        8.99     11.52 o
   8   8   9        8.94       16.99     12.97 o
 -12   9   9        1.85        9.31     19.77 o
 -11   9   9        2.24        4.79     11.57 o
 -10   9   9       39.19       62.45     15.70 o
  -9   9   9       33.77       30.60     11.57 o
  -8   9   9        1.94        1.35      9.39 o
  -7   9   9       19.00       17.64     12.36 o
  -6   9   9       22.39       15.76     12.29 o
  -5   9   9       20.62        8.64     11.54 o
  -4   9   9        0.04        0.56     10.32 o
  -3   9   9        4.66        4.82      9.61 o
  -2   9   9        0.82        1.34      9.65 o
  -1   9   9       22.34       15.10     11.06 o
   0   9   9       39.20       40.96     12.37 o
   1   9   9        2.89       17.00      9.83 o
   2   9   9       70.20       67.68     15.85 o
   3   9   9      112.78       90.01     14.99 o
   4   9   9        2.07       26.98     13.78 o
   5   9   9      116.72       96.79     16.09 o
   6   9   9       44.33       30.81     12.06 o
   7   9   9        0.08        4.81     14.21 o
 -11  10   9       36.62       16.91     23.67 o
 -10  10   9       70.01       76.49     13.95 o
  -9  10   9       26.95       23.14     12.87 o
  -8  10   9       33.33       18.24     13.12 o
  -7  10   9        7.56       19.48     12.27 o
  -6  10   9        8.78       13.56     12.98 o
  -5  10   9        0.09        6.35     12.93 o
  -4  10   9       59.43       51.26     13.76 o
  -3  10   9        0.19        0.00     12.09 o
  -2  10   9        1.16        3.57     10.65 o
  -1  10   9        2.31       10.25     11.56 o
   0  10   9       38.33       34.58     13.73 o
   1  10   9        0.53        6.94     10.41 o
   2  10   9        8.87       31.66     11.40 o
   3  10   9       31.96       21.67     11.99 o
   4  10   9        0.71        4.59     12.11 o
   5  10   9       15.20       23.50     13.51 o
  -9  11   9        5.07        0.56     11.14 o
  -8  11   9        1.38       22.06     14.09 o
  -7  11   9       17.18       13.75     12.49 o
  -6  11   9       10.13       16.59     14.27 o
  -5  11   9       42.45       28.62     15.38 o
  -4  11   9       13.73       32.29     16.75 o
  -3  11   9       22.80        5.84     13.50 o
  -2  11   9        0.04        6.22     14.57 o
  -1  11   9        0.58       10.15     11.13 o
   0  11   9       89.00       80.80     16.23 o
   1  11   9       69.96       53.78     14.00 o
   2  11   9       28.54        9.49     11.94 o
   3  11   9        1.83        5.33     13.14 o
   4  11   9        2.75       11.62     23.63 o
  -7  12   9        0.04        2.65     13.48 o
  -6  12   9        2.98        2.89     14.05 o
  -5  12   9        0.74        0.00     14.18 o
  -4  12   9        1.22        3.46     17.89 o
  -3  12   9        5.65        7.93     17.61 o
  -2  12   9        2.02        3.57     13.90 o
  -1  12   9        1.19        2.89     14.45 o
   0  12   9      187.85      201.26     20.76 o
   1  12   9        2.93       15.57     13.02 o
  -3 -16  10      120.44      127.19     17.89 o
  -2 -16  10       99.06       88.74     18.51 o
  -1 -16  10       10.22       16.05     14.05 o
   0 -16  10       27.05       21.63     15.40 o
   1 -16  10        0.56        5.52     12.82 o
   2 -16  10       66.56      101.85     18.52 o
  -6 -15  10       24.36       21.24     13.22 o
  -5 -15  10       54.13       51.15     12.32 o
  -4 -15  10       42.17       68.58     17.39 o
  -3 -15  10      125.64      139.47     18.06 o
  -2 -15  10       43.16       42.12     12.09 o
  -1 -15  10       11.76       14.08     12.09 o
   0 -15  10        5.70        4.84     11.07 o
   1 -15  10       55.21       37.76     16.25 o
   2 -15  10        0.38       20.05     11.46 o
   3 -15  10        4.68        9.45     10.32 o
   4 -15  10       35.67       26.99     12.37 o
   5 -15  10       64.45       79.14     17.93 o
  -8 -14  10       17.92        7.09     13.47 o
  -7 -14  10       11.58       23.30     12.62 o
  -6 -14  10       71.08       83.01     12.91 o
  -5 -14  10        8.08        8.24     10.25 o
  -4 -14  10       55.58       53.34     11.76 o
  -3 -14  10        4.97       14.45     11.83 o
  -2 -14  10       16.19        9.14     10.52 o
  -1 -14  10        1.26        4.52      8.83 o
   0 -14  10       40.77       27.34     12.46 o
   1 -14  10        5.29       26.26     12.36 o
   2 -14  10      212.82      247.93     17.26 o
   3 -14  10       55.83       48.33     11.83 o
   4 -14  10        1.45        4.49      9.82 o
   5 -14  10      116.81       96.79     20.76 o
   6 -14  10       20.37       10.65     11.91 o
   7 -14  10        3.43        0.00     23.31 o
  -9 -13  10      102.95       71.19     14.39 o
  -8 -13  10       41.04       34.96     12.90 o
  -7 -13  10       39.51       56.67     14.91 o
  -6 -13  10        8.13        9.47      8.66 o
  -5 -13  10        0.12        1.73      7.42 o
  -4 -13  10        0.11        2.82      8.04 o
  -3 -13  10        3.61        2.89      7.92 o
  -2 -13  10       25.12       18.68      8.44 o
  -1 -13  10       57.24       80.12     14.53 o
   0 -13  10       16.62       19.49      9.42 o
   1 -13  10        0.29        8.05      9.51 o
   2 -13  10       65.83       53.95     12.17 o
   3 -13  10       21.92       13.24      8.91 o
   4 -13  10       18.66       11.64      8.46 o
   5 -13  10       51.27       57.16     13.16 o
   6 -13  10        7.56       16.23     13.17 o
   7 -13  10      108.66       73.19     15.22 o
   8 -13  10       14.56       24.02     15.45 o
 -11 -12  10        8.63        5.23     11.35 o
 -10 -12  10       92.35      110.59     22.76 o
  -9 -12  10        3.40        5.66     10.44 o
  -8 -12  10        0.30        2.83      9.70 o
  -7 -12  10       43.83       50.83     11.06 o
  -6 -12  10       25.37       24.78      8.51 o
  -5 -12  10       45.16       25.98      9.30 o
  -4 -12  10       13.21       18.47      7.85 o
  -3 -12  10      133.70      117.04     10.44 o
  -2 -12  10        0.26       11.66      7.23 o
  -1 -12  10        1.21        3.73      8.07 o
   0 -12  10        0.02        4.29      6.04 o
   1 -12  10       72.04       77.33     11.81 o
   2 -12  10        2.50       11.19      8.65 o
   3 -12  10        0.89        2.52      8.21 o
   4 -12  10        3.44        5.36      8.75 o
   5 -12  10      261.76      301.06     18.45 o
   6 -12  10        7.97       10.97      9.64 o
   7 -12  10      125.83      140.11     20.51 o
   8 -12  10       21.59       14.30     13.54 o
   9 -12  10        8.54       11.75     15.94 o
 -12 -11  10       38.60       24.51     15.11 o
 -11 -11  10       33.78       15.64     11.90 o
 -10 -11  10       46.76       27.33     11.60 o
  -9 -11  10       70.73       61.81     10.55 o
  -8 -11  10        3.99        5.19      8.33 o
  -7 -11  10        8.38        2.82      8.06 o
  -6 -11  10      126.22      130.83     13.39 o
  -5 -11  10        8.90        9.70      8.00 o
  -4 -11  10      527.02      426.69     15.25 o
  -3 -11  10       21.87       22.68      9.44 o
  -2 -11  10       92.78      116.76     12.70 o
  -1 -11  10       10.88        7.63      7.18 o
   0 -11  10      280.78      238.16     13.95 o
   1 -11  10       62.76       52.96     11.72 o
   2 -11  10       10.88        1.13      6.19 o
   3 -11  10       15.77        6.87      7.29 o
   4 -11  10       48.99       34.64     10.77 o
   5 -11  10       22.72       13.69     11.54 o
   6 -11  10       59.07       51.02     13.24 o
   7 -11  10       48.40       32.42     11.39 o
   8 -11  10        4.71        0.74     11.47 o
   9 -11  10        2.29        4.11     13.06 o
  10 -11  10        2.68        0.00     19.72 o
 -12 -10  10       18.81       28.06     11.68 o
 -11 -10  10        3.09        5.95     10.15 o
 -10 -10  10        7.29       10.30      7.43 o
  -9 -10  10       86.87      105.34     13.19 o
  -8 -10  10      145.55      154.25     12.80 o
  -7 -10  10       31.35       32.45      8.53 o
  -6 -10  10        2.71        7.56      7.29 o
  -5 -10  10      512.57      458.33     15.63 o
  -4 -10  10      180.24      173.93     16.22 o
  -3 -10  10        6.00       12.00     11.08 o
  -2 -10  10     1050.48     1135.00     24.85 o
  -1 -10  10        6.04        3.63      9.75 o
   0 -10  10       96.83      109.15     10.75 o
   1 -10  10       29.60       37.37      7.11 o
   2 -10  10      799.44      788.44     19.18 o
   3 -10  10        1.58        4.29      7.72 o
   4 -10  10       27.45       16.63      8.53 o
   5 -10  10        0.03        3.27      8.65 o
   6 -10  10      117.70      121.59     18.10 o
   7 -10  10      197.76      198.67     16.63 o
   8 -10  10        5.11       13.19     10.23 o
   9 -10  10       78.60       83.40     15.97 o
  10 -10  10       33.51       25.78     14.47 o
 -13  -9  10        0.10        3.78     10.25 o
 -12  -9  10        7.60       26.82     11.14 o
 -11  -9  10        6.11       12.94      9.01 o
 -10  -9  10       11.48        8.26      8.20 o
  -9  -9  10       30.70       35.40      8.25 o
  -8  -9  10       10.97       14.07      7.82 o
  -7  -9  10        6.72        7.73      8.58 o
  -6  -9  10        6.78       13.20      7.47 o
  -5  -9  10      145.37      155.53     11.61 o
  -4  -9  10      212.60      179.88      8.18 o
  -3  -9  10      717.81      676.01     18.81 o
  -2  -9  10      160.22      147.50     17.93 o
  -1  -9  10       45.74       88.95      6.97 o
   0  -9  10      145.48      131.97      9.59 o
   1  -9  10      365.78      333.42     17.76 o
   2  -9  10     2628.00     2711.79     42.89 o
   3  -9  10       90.15       58.33      7.40 o
   4  -9  10      314.70      324.40     14.46 o
   5  -9  10      202.02      191.84     10.88 o
   6  -9  10       28.54       31.29     11.18 o
   7  -9  10       42.16       42.86     14.41 o
   8  -9  10       46.61       26.23     10.89 o
   9  -9  10       41.60       33.25     14.01 o
  10  -9  10        0.02        3.38     11.89 o
  11  -9  10        5.56        3.24     13.40 o
 -14  -8  10        3.72       14.28     11.91 o
 -13  -8  10       25.79       46.33     12.95 o
 -12  -8  10       14.53       10.20      9.57 o
 -11  -8  10      145.38      115.20     11.87 o
 -10  -8  10        2.60       15.29      7.87 o
  -9  -8  10      755.42      767.44     19.83 o
  -8  -8  10       29.77       34.14     10.04 o
  -7  -8  10       54.02       43.86      6.63 o
  -6  -8  10       12.63        5.70     10.44 o
  -5  -8  10      136.01      113.56      6.82 o
  -4  -8  10      431.46      410.30     15.25 o
  -3  -8  10       16.23       15.83      6.99 o
  -2  -8  10       52.01       52.32      6.61 o
  -1  -8  10      950.01     1019.70     20.02 o
   0  -8  10      497.71      540.25     14.38 o
   1  -8  10      351.35      345.83     16.19 o
   2  -8  10       17.35        9.52      5.38 o
   3  -8  10      717.31      638.00     16.96 o
   4  -8  10      334.77      281.74     10.45 o
   5  -8  10      164.27      166.71     14.44 o
   6  -8  10      122.74      129.63     14.11 o
   7  -8  10        1.97        6.81      9.24 o
   8  -8  10      277.77      291.53     22.44 o
   9  -8  10       48.60       56.66     15.11 o
  10  -8  10       16.39        6.20     11.54 o
  11  -8  10       33.67       37.83     13.76 o
 -14  -7  10        2.28        6.61      9.35 o
 -13  -7  10        1.43        4.16      8.17 o
 -12  -7  10        2.36       11.33      8.90 o
 -11  -7  10       26.89       42.67     10.53 o
 -10  -7  10      279.33      288.02     14.33 o
  -9  -7  10       35.28       35.21      7.58 o
  -8  -7  10      165.94      186.21      8.34 o
  -7  -7  10      684.65      708.60     15.60 o
  -6  -7  10       60.91       46.71      7.49 o
  -5  -7  10      734.12      808.49     18.92 o
  -4  -7  10       52.39       85.41     15.47 o
  -3  -7  10     1144.53     1148.82     19.74 o
  -2  -7  10       17.55       12.54      6.08 o
  -1  -7  10       75.18       66.29     15.20 o
   0  -7  10       79.54       80.47      5.05 o
   1  -7  10      785.47      748.95     15.00 o
   2  -7  10      456.05      409.95      9.72 o
   3  -7  10        0.55        3.73      4.51 o
   4  -7  10      556.30      663.72      9.68 o
   5  -7  10      449.04      482.65     20.09 o
   6  -7  10      114.39      150.07     14.20 o
   7  -7  10       26.93       32.66     12.56 o
   8  -7  10       55.15       71.72     12.14 o
   9  -7  10        2.07        5.85      9.59 o
  10  -7  10        9.44       14.98     12.39 o
  11  -7  10       58.93       54.14     15.88 o
 -15  -6  10       42.91       42.26     23.10 o
 -14  -6  10       47.03       32.29      8.73 o
 -13  -6  10      117.93      124.20     12.96 o
 -12  -6  10        0.60        7.73      8.67 o
 -11  -6  10      219.41      207.59     13.92 o
 -10  -6  10      270.21      246.32     13.62 o
  -9  -6  10     1362.09     1433.08     20.72 o
  -8  -6  10      206.45      226.87     10.57 o
  -7  -6  10        0.61        1.85      5.49 o
  -6  -6  10      135.25      137.53      9.23 o
  -5  -6  10       94.77      104.19      6.18 o
  -4  -6  10       98.06       91.21      4.83 o
  -3  -6  10      186.33      173.23      8.94 o
  -2  -6  10       56.38       72.71      6.31 o
  -1  -6  10      130.70      158.49     13.65 o
   0  -6  10      932.92      905.12     20.57 o
   1  -6  10     1723.39     1820.86     30.52 o
   2  -6  10      297.68      283.73      8.58 o
   3  -6  10      908.95     1014.88     19.01 o
   4  -6  10       57.79       61.87      4.52 o
   5  -6  10      993.19      941.18     14.08 o
   6  -6  10       89.99       66.44      9.28 o
   7  -6  10      557.49      558.21     24.21 o
   8  -6  10       16.70        5.39      8.40 o
   9  -6  10        0.02        2.82      8.32 o
  10  -6  10       58.68       49.72     17.43 o
  11  -6  10       30.00       32.20     14.79 o
  12  -6  10        0.00       10.57     15.49 o
 -15  -5  10       17.96       26.49     11.08 o
 -14  -5  10       14.97       16.55      7.67 o
 -13  -5  10       15.91       22.79      8.73 o
 -12  -5  10        1.11       11.19      7.36 o
 -11  -5  10      187.56      225.63     13.72 o
 -10  -5  10      162.24      153.46     10.83 o
  -9  -5  10      966.44      942.96     15.18 o
  -8  -5  10        1.36        4.85      4.37 o
  -7  -5  10      340.91      364.17     15.11 o
  -6  -5  10       23.64       27.62      3.68 o
  -5  -5  10        0.16       11.35      5.53 o
  -4  -5  10       75.87      101.45      7.98 o
  -3  -5  10      317.85      376.48     10.69 o
  -2  -5  10      198.53      186.04      9.92 o
  -1  -5  10      191.88      188.35      5.92 o
   0  -5  10      509.08      568.78     14.53 o
   1  -5  10      188.83      216.85     11.10 o
   2  -5  10      349.53      357.04     13.00 o
   3  -5  10        0.05        3.48      5.95 o
   4  -5  10       26.27       17.71      4.69 o
   5  -5  10        1.23        3.33      3.88 o
   6  -5  10      255.57      256.33     16.84 o
   7  -5  10      143.32      140.66     14.88 o
   8  -5  10        6.82        9.32      8.27 o
   9  -5  10       19.56       18.00     12.89 o
  10  -5  10        2.48        1.13     11.29 o
  11  -5  10      198.21      213.57     21.45 o
  12  -5  10        3.26       22.40     17.93 o
 -15  -4  10        7.73        3.25     11.62 o
 -14  -4  10        0.08        2.79      7.43 o
 -13  -4  10       19.23       19.90      7.31 o
 -12  -4  10      475.74      471.99     18.27 o
 -11  -4  10       32.70       42.92      8.38 o
 -10  -4  10        0.05        1.33      6.60 o
  -9  -4  10       46.59       49.91      6.13 o
  -8  -4  10      432.31      426.53     10.99 o
  -7  -4  10       58.29       50.28      6.69 o
  -6  -4  10      234.74      203.27      8.08 o
  -5  -4  10       44.80       48.23      3.45 o
  -4  -4  10        0.03        1.79      4.11 o
  -3  -4  10       71.74       84.96     12.78 o
  -2  -4  10     1168.44     1200.99     18.88 o
  -1  -4  10      266.31      284.18      5.63 o
   0  -4  10      177.60      183.04      7.20 o
   1  -4  10       54.16       61.81     10.54 o
   2  -4  10     1567.01     1570.85     25.17 o
   3  -4  10      736.46      691.64     15.60 o
   4  -4  10      665.14      747.21     17.73 o
   5  -4  10      554.77      567.60     18.15 o
   6  -4  10      423.22      427.72     17.89 o
   7  -4  10      450.39      443.99     21.33 o
   8  -4  10        8.08       11.82     12.30 o
   9  -4  10       32.70       34.01     11.63 o
  10  -4  10        2.86        6.18     14.13 o
  11  -4  10       91.08       78.89     20.91 o
  12  -4  10       11.25       11.71     15.15 o
 -15  -3  10        0.31        0.00     10.24 o
 -14  -3  10        9.75        6.65     12.21 o
 -13  -3  10       51.56       48.53      8.69 o
 -12  -3  10        2.84        3.28      5.70 o
 -11  -3  10        0.11        3.05      5.80 o
 -10  -3  10      138.50      125.11     11.21 o
  -9  -3  10      234.29      203.10     10.59 o
  -8  -3  10       90.55       76.74      8.50 o
  -7  -3  10       44.80       46.30      5.15 o
  -6  -3  10       34.27       27.48      3.42 o
  -5  -3  10     1113.94     1154.02     13.28 o
  -4  -3  10      695.25      765.12     10.44 o
  -3  -3  10       26.99       47.06      4.57 o
  -2  -3  10       97.74      101.36      5.05 o
  -1  -3  10     1017.26     1066.25     17.24 o
   0  -3  10       86.79       79.01      6.98 o
   1  -3  10       38.36       20.61      7.61 o
   2  -3  10        0.02        0.48      4.60 o
   3  -3  10       36.40       52.12      4.53 o
   4  -3  10     1153.81     1117.29     20.83 o
   5  -3  10      167.98      173.01      9.59 o
   6  -3  10      272.92      281.62     15.95 o
   7  -3  10      268.54      271.30     20.66 o
   8  -3  10      239.07      241.29     20.09 o
   9  -3  10        0.12        1.96      9.10 o
  10  -3  10        0.95        6.16     14.02 o
  11  -3  10       38.82       27.74     16.00 o
  12  -3  10       18.81       29.67     15.18 o
 -15  -2  10        0.55        0.00     13.39 o
 -14  -2  10        1.69        9.61     12.62 o
 -13  -2  10       86.92       92.81      9.15 o
 -12  -2  10       27.96       20.08      5.43 o
 -11  -2  10      156.76      143.59     13.98 o
 -10  -2  10        9.28       11.68      5.74 o
  -9  -2  10      249.62      236.45      7.96 o
  -8  -2  10      647.85      642.30     11.82 o
  -7  -2  10      467.74      459.44     14.94 o
  -6  -2  10       29.19       27.43      3.51 o
  -5  -2  10     1291.37     1301.00     21.47 o
  -4  -2  10       43.12       28.96      3.69 o
  -3  -2  10      152.36      139.72      8.10 o
  -2  -2  10      204.82      222.28      8.81 o
  -1  -2  10       30.79       35.83      4.96 o
   0  -2  10        7.20       11.19      5.53 o
   1  -2  10      270.27      251.20     11.37 o
   2  -2  10       89.50      163.37     11.78 o
   3  -2  10       60.69       46.60      8.55 o
   4  -2  10       57.04       71.98      7.40 o
   5  -2  10       85.72       84.04      5.22 o
   6  -2  10      124.57      120.39     14.22 o
   7  -2  10      284.85      267.10     19.02 o
   8  -2  10      290.56      308.07     20.09 o
   9  -2  10       36.66       24.77      9.31 o
  10  -2  10        3.12        9.87     14.63 o
  11  -2  10       26.79       24.54     16.62 o
  12  -2  10        1.78        5.40     13.86 o
 -15  -1  10       26.21       51.65     16.93 o
 -14  -1  10       12.65       15.38     12.41 o
 -13  -1  10       15.62       14.44      8.75 o
 -12  -1  10       52.41       59.55      8.01 o
 -11  -1  10        2.74       10.96      5.99 o
 -10  -1  10       47.05       38.89      7.05 o
  -9  -1  10      118.87      106.21     10.24 o
  -8  -1  10       26.22       32.45      6.03 o
  -7  -1  10        8.22       15.81      3.58 o
  -6  -1  10       26.11       15.76      3.24 o
  -5  -1  10      537.25      597.24     16.07 o
  -4  -1  10      241.74      219.85      7.51 o
  -3  -1  10     1014.25     1045.14     11.57 o
  -2  -1  10     1889.35     2242.59     25.38 o
  -1  -1  10      109.18      123.15      5.28 o
   0  -1  10       23.12       31.51      4.93 o
   1  -1  10      708.68      707.76     16.62 o
   2  -1  10        3.54        2.33      5.58 o
   3  -1  10      340.69      259.76     10.91 o
   4  -1  10       77.99       74.69      8.79 o
   5  -1  10      399.61      431.62     16.82 o
   6  -1  10       37.32       30.23      4.39 o
   7  -1  10        1.21        6.14     11.92 o
   8  -1  10      214.08      187.04     14.70 o
   9  -1  10        0.03        4.02      9.57 o
  10  -1  10        0.95        8.77     12.31 o
  11  -1  10        4.45        4.37     14.26 o
  12  -1  10       27.72       27.20     14.79 o
 -15   0  10       14.54        3.62     12.33 o
 -14   0  10      123.08      112.54     15.98 o
 -13   0  10        1.09        4.11      8.46 o
 -12   0  10       24.82       37.88      9.36 o
 -11   0  10       65.09       83.46      9.56 o
 -10   0  10      372.74      372.23     10.44 o
  -9   0  10      132.06      180.17      9.21 o
  -8   0  10      854.24      965.79     12.39 o
  -7   0  10      117.40      101.13      5.43 o
  -6   0  10       93.45      101.78      5.22 o
  -5   0  10      400.98      393.84     11.51 o
  -4   0  10      400.07      373.33     12.60 o
  -3   0  10        1.41        2.01      5.37 o
  -2   0  10     1014.01     1071.24     11.81 o
  -1   0  10        0.08        0.99      5.44 o
   0   0  10      192.04      178.74      7.21 o
   1   0  10       56.96       35.80      5.61 o
   2   0  10      184.99      178.35      9.18 o
   3   0  10      361.10      373.43     16.80 o
   4   0  10      120.25      123.52     13.17 o
   5   0  10        8.52       10.97      7.98 o
   6   0  10      121.94      103.52     10.81 o
   7   0  10       92.76       93.66     15.53 o
   8   0  10       34.57       35.71     12.58 o
   9   0  10        5.76        7.86     11.10 o
  10   0  10        2.91       11.81     12.12 o
  11   0  10       16.69       13.63     19.29 o
 -15   1  10        6.78       10.75     10.58 o
 -14   1  10        7.20       10.74      9.02 o
 -13   1  10      121.34      125.39     14.33 o
 -12   1  10      269.92      251.03     17.01 o
 -11   1  10      137.88      135.81     12.51 o
 -10   1  10      127.21      121.13      7.00 o
  -9   1  10       47.56       46.23      2.44 o
  -8   1  10       41.77       41.74      5.49 o
  -7   1  10      663.39      656.19     17.97 o
  -6   1  10      643.58      628.94     13.12 o
  -5   1  10      161.83      145.61      6.51 o
  -4   1  10       40.71       61.75      7.25 o
  -3   1  10      293.49      246.20      8.03 o
  -2   1  10        2.52        7.05      3.38 o
  -1   1  10        0.03       27.45      5.02 o
   0   1  10      199.20      219.11     10.37 o
   1   1  10       18.92       17.67      6.70 o
   2   1  10      261.62      259.37     13.29 o
   3   1  10       79.93       75.28      8.52 o
   4   1  10      565.87      638.04     13.08 o
   5   1  10       94.52       89.48      6.83 o
   6   1  10      214.23      214.08     14.59 o
   7   1  10       27.93       24.42     12.79 o
   8   1  10       45.13       48.17     13.23 o
   9   1  10        6.78        6.99     10.73 o
  10   1  10       13.48       13.59      9.66 o
  11   1  10        1.23        2.80     14.17 o
 -15   2  10       28.26       13.06     10.26 o
 -14   2  10        7.80       17.64     10.28 o
 -13   2  10       11.02       12.92     10.57 o
 -12   2  10       21.87       24.71     12.62 o
 -11   2  10        5.81       11.09      9.63 o
 -10   2  10       40.15       35.08      9.14 o
  -9   2  10        5.09       12.77      3.56 o
  -8   2  10       28.28       32.33      6.21 o
  -7   2  10       52.94       62.56      4.70 o
  -6   2  10      187.58      185.37      9.20 o
  -5   2  10       38.19       51.84      8.27 o
  -4   2  10        0.34        0.90      6.49 o
  -3   2  10       86.10       88.52      7.80 o
  -2   2  10       16.89       17.73      6.53 o
  -1   2  10       52.31       23.90      3.23 o
   0   2  10      357.46      410.75     15.44 o
   1   2  10       69.06       64.66      9.55 o
   2   2  10        6.29        4.21      7.10 o
   3   2  10      293.30      272.35     20.39 o
   4   2  10      246.24      231.86      8.98 o
   5   2  10      159.84      157.46     13.13 o
   6   2  10      228.90      234.73     22.96 o
   7   2  10        7.80        1.85      8.04 o
   8   2  10       80.89       81.50     11.99 o
   9   2  10       26.28       24.18     10.14 o
  10   2  10      209.48      198.52     18.42 o
  11   2  10        3.81       12.99     14.04 o
 -15   3  10        1.17        8.08     10.30 o
 -14   3  10        8.24       11.11      9.56 o
 -13   3  10      109.21      104.91     17.24 o
 -12   3  10       27.05       26.42     15.98 o
 -11   3  10      116.70      107.94     23.45 o
 -10   3  10        3.46        0.53      6.32 o
  -9   3  10        2.78        9.32      4.45 o
  -8   3  10      298.72      263.58     10.90 o
  -7   3  10      432.60      446.46     12.04 o
  -6   3  10      240.30      271.01      8.38 o
  -5   3  10      154.96      152.15      7.04 o
  -4   3  10      195.41      244.42      7.41 o
  -3   3  10       57.72       59.43      8.58 o
  -2   3  10      619.27      624.00     13.11 o
  -1   3  10      358.97      368.42     11.04 o
   0   3  10       22.89       18.63      5.05 o
   1   3  10        4.05        4.38      5.12 o
   2   3  10       49.69       39.49     13.25 o
   3   3  10      628.75      610.03     16.55 o
   4   3  10       43.82       47.29     10.82 o
   5   3  10       66.69       63.86     11.88 o
   6   3  10        0.13        9.16     10.07 o
   7   3  10        0.83        5.69      9.45 o
   8   3  10        0.86        4.59     11.06 o
   9   3  10      271.79      278.88     18.76 o
  10   3  10        4.59        6.52     11.83 o
 -15   4  10        6.54       14.10     15.57 o
 -14   4  10        6.69       17.69     10.62 o
 -13   4  10       90.39       64.12     19.13 o
 -12   4  10        9.56       10.51     12.51 o
 -11   4  10       85.82       67.04     14.91 o
 -10   4  10      171.96      171.29     10.88 o
  -9   4  10       24.82       15.60      5.59 o
  -8   4  10       28.31       13.36      5.48 o
  -7   4  10      378.94      400.85      8.22 o
  -6   4  10      411.05      410.41     13.49 o
  -5   4  10       22.18       17.27      4.16 o
  -4   4  10       12.04        6.65      4.28 o
  -3   4  10      165.85      191.01      7.92 o
  -2   4  10       40.66       53.43      6.79 o
  -1   4  10        0.02        0.27      7.68 o
   0   4  10       42.52       24.71      7.06 o
   1   4  10      857.59      850.82     22.34 o
   2   4  10      165.32      159.20      8.49 o
   3   4  10      189.63      161.92     10.19 o
   4   4  10        9.21        8.41      9.17 o
   5   4  10       90.42       83.33     12.31 o
   6   4  10       16.41       20.35      9.73 o
   7   4  10       11.88        0.77      8.77 o
   8   4  10       12.01       15.17     10.49 o
   9   4  10        2.87       15.77     11.63 o
  10   4  10       51.00       43.91     14.40 o
 -14   5  10        1.90       17.85     15.38 o
 -13   5  10       20.38       14.25     18.93 o
 -12   5  10        2.87        1.13     11.25 o
 -11   5  10        1.82        4.98     11.58 o
 -10   5  10        1.60        3.94      4.32 o
  -9   5  10        2.83        6.84      6.66 o
  -8   5  10       59.22       49.17      7.39 o
  -7   5  10       52.16       35.79      9.99 o
  -6   5  10        4.17        4.07      4.96 o
  -5   5  10        0.02       10.61      5.31 o
  -4   5  10       55.97       44.52      5.67 o
  -3   5  10      432.54      440.65     13.84 o
  -2   5  10      182.41      210.97     11.39 o
  -1   5  10      675.80      725.98     18.35 o
   0   5  10      178.97      192.68     12.31 o
   1   5  10      894.60      916.16     16.94 o
   2   5  10       40.39       36.00      8.66 o
   3   5  10      165.75      131.90     12.53 o
   4   5  10      181.31      213.20     15.94 o
   5   5  10       21.47       17.55      9.78 o
   6   5  10        7.74       18.90     11.45 o
   7   5  10       46.42       44.60     11.18 o
   8   5  10       15.36       22.44     10.39 o
   9   5  10       24.46       39.34     13.82 o
 -14   6  10        5.40        4.84     19.91 o
 -13   6  10       21.14       16.65     18.13 o
 -12   6  10       47.09       34.90     19.39 o
 -11   6  10        0.01        7.58     18.24 o
 -10   6  10        0.13        1.49      6.31 o
  -9   6  10      141.93      146.14     11.65 o
  -8   6  10       81.12       78.96     15.63 o
  -7   6  10      338.75      321.52     17.85 o
  -6   6  10      297.34      276.84     17.90 o
  -5   6  10       28.04       31.86      8.70 o
  -4   6  10        4.86        7.19      6.68 o
  -3   6  10        5.17        9.20      6.56 o
  -2   6  10      223.49      250.71     13.67 o
  -1   6  10       65.83       80.79     12.94 o
   0   6  10        0.02       15.45      7.79 o
   1   6  10       66.28       78.24     12.48 o
   2   6  10      103.46      110.20     11.42 o
   3   6  10        4.56        9.25      9.12 o
   4   6  10       71.18       61.94     10.21 o
   5   6  10       12.90       11.48      9.22 o
   6   6  10       47.93       68.72     12.92 o
   7   6  10        0.92        4.27      9.69 o
   8   6  10        4.39        8.32     11.41 o
   9   6  10       31.79       32.34     15.02 o
 -13   7  10       16.57       21.60     21.93 o
 -12   7  10       17.85       27.14     21.05 o
 -11   7  10       36.42       32.44     17.65 o
 -10   7  10       44.67       55.48     13.50 o
  -9   7  10        0.01        0.56     10.65 o
  -8   7  10        1.31        4.06      8.41 o
  -7   7  10        8.25        4.69      8.82 o
  -6   7  10       11.41       17.25     10.09 o
  -5   7  10       14.53        7.19      6.19 o
  -4   7  10      113.22      123.55     11.12 o
  -3   7  10       29.46       14.56      8.29 o
  -2   7  10      105.31      107.38     10.46 o
  -1   7  10      140.07      125.98     15.00 o
   0   7  10      136.53      174.73     11.67 o
   1   7  10       62.89       70.75     17.01 o
   2   7  10       35.37       30.77     14.32 o
   3   7  10       26.09       31.60     13.99 o
   4   7  10      127.95      113.08     12.68 o
   5   7  10       45.00       38.64     12.57 o
   6   7  10       13.80       21.46     10.99 o
   7   7  10        0.18        8.32     11.54 o
   8   7  10       50.80       57.20     13.30 o
 -12   8  10        0.40        0.84     19.32 o
 -11   8  10       20.15       17.63     20.49 o
 -10   8  10        5.31       18.63     13.92 o
  -9   8  10        2.01        7.10      9.56 o
  -8   8  10        0.82        0.00      9.63 o
  -7   8  10       57.49       42.08     11.87 o
  -6   8  10       99.84       71.73     14.21 o
  -5   8  10        5.01        6.52     11.32 o
  -4   8  10       34.86       31.80     10.53 o
  -3   8  10       10.26        8.12      8.93 o
  -2   8  10        1.65        4.40      9.06 o
  -1   8  10       33.76       39.45      8.79 o
   0   8  10      121.70      107.05     11.53 o
   1   8  10        6.06        8.55     10.05 o
   2   8  10       78.71       70.53     13.60 o
   3   8  10       15.46       13.10     12.03 o
   4   8  10        6.78       10.59     10.97 o
   5   8  10        1.44        8.97     11.77 o
   6   8  10       33.90       55.61     15.78 o
   7   8  10        0.56       10.19     13.56 o
 -11   9  10       46.39       42.12     36.63 o
 -10   9  10        0.42        0.87     13.33 o
  -9   9  10        0.75       14.73     10.56 o
  -8   9  10        9.01       19.43     11.53 o
  -7   9  10        0.60        1.67     11.78 o
  -6   9  10        1.35        0.56     11.69 o
  -5   9  10       58.47       60.95     17.22 o
  -4   9  10       37.41       41.94     14.01 o
  -3   9  10      300.44      264.30     17.35 o
  -2   9  10       23.46       55.70     13.99 o
  -1   9  10       63.51       78.31     11.89 o
   0   9  10      136.08      137.90     14.60 o
   1   9  10      929.08     1061.15     30.17 o
   2   9  10       90.76      105.46     19.94 o
   3   9  10        2.93        8.23     12.16 o
   4   9  10        0.52        1.83     13.18 o
   5   9  10       28.08       26.32     13.30 o
   6   9  10        1.64       15.43     21.87 o
 -10  10  10       13.88       11.52     11.08 o
  -9  10  10        1.30       10.43     11.25 o
  -8  10  10       11.44        7.37     12.53 o
  -7  10  10       16.43        9.06     13.13 o
  -6  10  10        1.11        9.57     12.17 o
  -5  10  10        0.78        4.79     11.68 o
  -4  10  10       64.09       60.89     17.97 o
  -3  10  10       53.77       40.51     16.67 o
  -2  10  10       31.64       14.40     11.96 o
  -1  10  10        1.99        9.28     10.96 o
   0  10  10      227.04      261.77     20.26 o
   1  10  10        7.20       21.46     11.86 o
   2  10  10        3.32       10.39     12.65 o
   3  10  10       24.94       40.66     14.91 o
   4  10  10        5.29       13.49     13.84 o
  -8  11  10        8.97        5.90     13.41 o
  -7  11  10        0.28        4.86     12.65 o
  -6  11  10        6.04        7.31     14.01 o
  -5  11  10        1.91        7.37     15.03 o
  -4  11  10       21.29       13.06     16.89 o
  -3  11  10        3.49        5.31     14.83 o
  -2  11  10       82.70       88.17     18.97 o
  -1  11  10        2.96       22.54     16.39 o
   0  11  10       22.57       20.85     12.75 o
   1  11  10       58.90       66.61     15.89 o
   2  11  10       99.25      128.80     19.15 o
  -4  12  10        6.24        3.07     16.31 o
  -3  12  10       54.46       45.39     19.82 o
  -2  12  10        0.84        3.13     17.16 o
  -3 -16  11       18.42        2.82     22.62 o
  -2 -16  11       49.13       60.37     17.64 o
  -1 -16  11       46.23       61.10     20.37 o
   0 -16  11      135.33      141.18     22.51 o
   1 -16  11       22.93       27.68     15.13 o
  -6 -15  11       21.78       18.81     10.89 o
  -5 -15  11        2.61       12.07     11.19 o
  -4 -15  11        7.27       10.30     12.33 o
  -3 -15  11        2.58        5.11     11.14 o
  -2 -15  11        5.40       16.77     12.66 o
  -1 -15  11        4.53       12.97     11.70 o
   0 -15  11        0.39       19.29     12.77 o
   1 -15  11        1.44        5.37     11.28 o
   2 -15  11      132.29      130.88     16.29 o
   3 -15  11        7.80       15.36     12.13 o
   4 -15  11       11.45       21.08     12.40 o
  -8 -14  11      154.99      159.10     21.53 o
  -7 -14  11       41.43       46.94     13.58 o
  -6 -14  11       32.26       26.11      9.92 o
  -5 -14  11       53.65       76.70     13.07 o
  -4 -14  11        0.49        7.68     10.63 o
  -3 -14  11       85.29       68.19     13.30 o
  -2 -14  11       48.04       55.08     13.38 o
  -1 -14  11        0.40        5.99     11.36 o
   0 -14  11      119.70      116.35     22.26 o
   1 -14  11        8.60        6.02      8.98 o
   2 -14  11       28.54       32.91     12.69 o
   3 -14  11        6.80        5.09      9.06 o
   4 -14  11       72.42       81.63     12.27 o
   5 -14  11        0.39        6.57     10.71 o
   6 -14  11        0.22        3.22     12.56 o
  -9 -13  11       11.92        6.20     11.75 o
  -8 -13  11        3.33       19.47     13.13 o
  -7 -13  11       11.95       16.92     11.41 o
  -6 -13  11        2.40        9.17      9.17 o
  -5 -13  11      103.02      158.42     13.86 o
  -4 -13  11        7.31        6.90      7.40 o
  -3 -13  11       31.81       26.02     10.47 o
  -2 -13  11       26.84       21.84      9.68 o
  -1 -13  11        3.64        4.48      8.29 o
   0 -13  11       91.38       62.01     14.44 o
   1 -13  11      160.99      222.12     18.79 o
   2 -13  11       31.18       24.64     10.07 o
   3 -13  11       52.11       50.36     10.74 o
   4 -13  11       99.88       68.38     11.96 o
   5 -13  11        5.38       17.48     11.04 o
   6 -13  11        6.65        4.73     12.99 o
   7 -13  11        3.18       10.71     13.36 o
 -10 -12  11       20.72       14.58     11.11 o
  -9 -12  11       76.60       84.89     14.77 o
  -8 -12  11       17.20       14.25      8.77 o
  -7 -12  11       30.24       28.48      9.75 o
  -6 -12  11       33.02       21.87      8.71 o
  -5 -12  11       33.88       28.52      9.00 o
  -4 -12  11       22.92       23.28      8.06 o
  -3 -12  11       13.62       13.73      7.33 o
  -2 -12  11        6.09        5.90      7.89 o
  -1 -12  11      102.88       92.91     11.97 o
   0 -12  11        3.91        6.92      7.14 o
   1 -12  11        1.72        5.84     10.02 o
   2 -12  11       27.56       20.86      9.45 o
   3 -12  11      130.02      106.07     13.71 o
   4 -12  11       46.80       28.71     12.19 o
   5 -12  11      126.38       80.96     13.82 o
   6 -12  11        3.21       11.62     10.26 o
   7 -12  11       38.60       24.51     14.51 o
   8 -12  11       15.21        7.09     14.70 o
 -11 -11  11       65.18       47.97     14.20 o
 -10 -11  11       76.57       84.18     16.71 o
  -9 -11  11       34.99       23.49     10.23 o
  -8 -11  11       23.01       11.14      8.27 o
  -7 -11  11       12.23       10.10      9.29 o
  -6 -11  11       45.95       48.70     13.02 o
  -5 -11  11      250.17      250.21     13.84 o
  -4 -11  11       34.05       46.51     11.03 o
  -3 -11  11       79.19       67.82     13.62 o
  -2 -11  11      152.51      141.45     15.04 o
  -1 -11  11        0.01        4.45      9.93 o
   0 -11  11        1.25        0.00      6.36 o
   1 -11  11       77.74       48.19      9.64 o
   2 -11  11        0.26        3.47      8.55 o
   3 -11  11        3.77        1.69      7.72 o
   4 -11  11       35.41       31.35     13.18 o
   5 -11  11      340.87      358.94     25.83 o
   6 -11  11       54.44       50.28     12.02 o
   7 -11  11      114.83      119.03     14.25 o
   8 -11  11        0.03        7.58     11.11 o
   9 -11  11        0.08        0.33     14.57 o
 -12 -10  11       28.70       23.35     13.17 o
 -11 -10  11       34.43       41.76     13.19 o
 -10 -10  11        0.04        3.29      8.44 o
  -9 -10  11        0.74        5.55      8.49 o
  -8 -10  11      267.23      288.01     17.52 o
  -7 -10  11       93.55       49.16     10.13 o
  -6 -10  11      129.57      174.47     13.69 o
  -5 -10  11      295.38      228.91     12.05 o
  -4 -10  11       91.17       92.97     10.47 o
  -3 -10  11      135.43      127.87     11.34 o
  -2 -10  11      339.06      326.70     12.33 o
  -1 -10  11      471.16      384.43     11.31 o
   0 -10  11      400.51      395.76     16.62 o
   1 -10  11       67.56       36.63      6.58 o
   2 -10  11      390.89      443.48     18.57 o
   3 -10  11       19.98       15.63      8.84 o
   4 -10  11       20.00       14.30      7.05 o
   5 -10  11        0.54        8.59      8.02 o
   6 -10  11       96.26       97.01     12.06 o
   7 -10  11        0.16        3.67     11.55 o
   8 -10  11       10.21        4.24     11.86 o
   9 -10  11       26.88       18.04     11.64 o
  10 -10  11       31.99        9.62     15.46 o
 -13  -9  11       21.25       13.58     11.39 o
 -12  -9  11        6.03        3.67     10.06 o
 -11  -9  11       15.52       16.56      8.74 o
 -10  -9  11       39.74       54.34     10.31 o
  -9  -9  11      233.73      260.53     14.05 o
  -8  -9  11       24.09       10.08      6.45 o
  -7  -9  11       15.79       10.73      6.83 o
  -6  -9  11      590.89      614.63     24.34 o
  -5  -9  11       77.57       58.18     14.56 o
  -4  -9  11       44.85       35.27      9.69 o
  -3  -9  11       87.35       64.68      8.92 o
  -2  -9  11     1566.15     1666.46     29.14 o
  -1  -9  11       21.53       29.60      9.96 o
   0  -9  11      329.26      282.99     13.68 o
   1  -9  11      295.45      289.39     15.42 o
   2  -9  11      701.76      745.21     22.19 o
   3  -9  11      336.58      348.71     15.55 o
   4  -9  11        0.50       11.77      7.74 o
   5  -9  11        7.64       11.43      7.49 o
   6  -9  11        0.83        4.68      8.85 o
   7  -9  11        2.30        6.58     11.00 o
   8  -9  11       40.05       22.73     11.61 o
   9  -9  11        1.78        4.92     11.64 o
  10  -9  11       24.89        6.39     13.15 o
 -13  -8  11       55.21       37.62      9.79 o
 -12  -8  11       62.97       77.52     11.58 o
 -11  -8  11      115.36      101.77     13.44 o
 -10  -8  11      100.19      125.41     12.11 o
  -9  -8  11      466.34      479.29     19.99 o
  -8  -8  11        4.64        9.35      5.87 o
  -7  -8  11      106.40      125.38     11.41 o
  -6  -8  11      138.87      131.13     10.97 o
  -5  -8  11       72.45       84.97      9.46 o
  -4  -8  11      449.54      417.09     19.90 o
  -3  -8  11        1.16        1.34      7.03 o
  -2  -8  11      227.47      275.32     15.38 o
  -1  -8  11      165.62      153.57     18.13 o
   0  -8  11      653.07      629.78     14.16 o
   1  -8  11     1403.31     1319.34     24.32 o
   2  -8  11      142.40      150.45      9.19 o
   3  -8  11     1180.11     1123.35     20.46 o
   4  -8  11        2.14        3.84      7.48 o
   5  -8  11      578.20      592.97     22.36 o
   6  -8  11       48.21       45.39     11.39 o
   7  -8  11       48.81       29.12     12.98 o
   8  -8  11       33.10       34.10     10.11 o
   9  -8  11       12.53        9.29     12.34 o
  10  -8  11       26.22       39.25     14.66 o
  11  -8  11        4.22        1.13     21.98 o
 -14  -7  11        0.01        5.64      8.27 o
 -13  -7  11       11.19       15.15      8.85 o
 -12  -7  11       50.14       30.40      9.02 o
 -11  -7  11      108.04      126.53     12.70 o
 -10  -7  11      984.76     1020.53     26.82 o
  -9  -7  11       74.23       64.25      9.54 o
  -8  -7  11       84.88       75.12     11.50 o
  -7  -7  11        1.49        6.99      5.92 o
  -6  -7  11        6.05        2.25      5.45 o
  -5  -7  11       28.60       25.85      7.29 o
  -4  -7  11       94.15      113.27      6.86 o
  -3  -7  11       85.62       75.50      7.57 o
  -2  -7  11       16.58       10.70      6.39 o
  -1  -7  11      718.27      692.81     15.92 o
   0  -7  11      231.26      250.69     14.04 o
   1  -7  11      320.28      413.68     20.04 o
   2  -7  11      244.99      226.54     13.96 o
   3  -7  11        6.64        7.20      5.13 o
   4  -7  11      548.05      619.96     15.71 o
   5  -7  11        0.03        4.95      6.90 o
   6  -7  11       93.06       90.48     14.04 o
   7  -7  11       50.62       48.70     13.80 o
   8  -7  11        4.48        3.76      9.45 o
   9  -7  11       36.34       13.86     12.49 o
  10  -7  11        4.04       15.23     12.61 o
  11  -7  11        0.19       10.06     14.07 o
 -14  -6  11        3.48        6.55      8.33 o
 -13  -6  11        2.97       10.76      8.60 o
 -12  -6  11        8.92        8.72      7.71 o
 -11  -6  11        5.27       15.25      8.34 o
 -10  -6  11       13.48        8.24      7.61 o
  -9  -6  11      171.85      216.99     12.27 o
  -8  -6  11      351.89      375.64     15.00 o
  -7  -6  11      461.23      448.82      8.36 o
  -6  -6  11       20.59       17.37      5.72 o
  -5  -6  11      286.35      259.64      8.79 o
  -4  -6  11      546.22      553.42      9.37 o
  -3  -6  11      808.30      765.80     22.99 o
  -2  -6  11       88.48       84.54      6.15 o
  -1  -6  11        4.93       14.29      6.04 o
   0  -6  11      360.63      418.82     16.68 o
   1  -6  11     3518.40     3482.14     43.61 o
   2  -6  11      535.52      629.80     17.69 o
   3  -6  11     1060.85     1122.66     19.58 o
   4  -6  11      108.49      102.72      8.45 o
   5  -6  11      175.96      184.77     14.46 o
   6  -6  11        3.17        6.71      9.54 o
   7  -6  11      387.28      400.72     22.15 o
   8  -6  11        8.39        2.63      9.44 o
   9  -6  11        0.08        4.51      7.75 o
  10  -6  11        4.50       11.52     12.28 o
  11  -6  11        1.27       11.23     13.37 o
 -15  -5  11        8.32        7.81     12.20 o
 -14  -5  11       31.12       11.13      8.06 o
 -13  -5  11       98.89       97.01      9.19 o
 -12  -5  11       19.34       17.62      7.60 o
 -11  -5  11      191.22      199.50     13.28 o
 -10  -5  11      173.05      174.17     13.73 o
  -9  -5  11       55.95       40.98     10.65 o
  -8  -5  11      607.32      630.53     17.62 o
  -7  -5  11       26.11       22.38      7.22 o
  -6  -5  11      872.53      963.90     12.30 o
  -5  -5  11       20.58       27.49      5.72 o
  -4  -5  11      283.14      304.64     11.22 o
  -3  -5  11     1195.65     1238.80     28.67 o
  -2  -5  11      174.51      158.56     17.34 o
  -1  -5  11       44.77       29.88      6.49 o
   0  -5  11        1.42        3.23      5.89 o
   1  -5  11     2449.24     2536.35     32.06 o
   2  -5  11        0.06        4.35      6.38 o
   3  -5  11      122.57      133.84     10.38 o
   4  -5  11      682.09      698.47     16.86 o
   5  -5  11        0.03        1.55      6.70 o
   6  -5  11        0.28        0.00      8.58 o
   7  -5  11       13.05       18.18      9.36 o
   8  -5  11        4.21        4.51      9.73 o
   9  -5  11        5.40        5.18     10.23 o
  10  -5  11       11.14        4.51     11.86 o
  11  -5  11        1.20        4.57     13.71 o
 -15  -4  11       17.04       13.83     14.73 o
 -14  -4  11        0.14        4.71      8.08 o
 -13  -4  11       18.35       30.01      7.48 o
 -12  -4  11        0.01        6.76      7.40 o
 -11  -4  11       63.24       81.92     10.34 o
 -10  -4  11       96.96      103.16     10.45 o
  -9  -4  11       30.90       26.38      7.63 o
  -8  -4  11      948.37      943.60     18.76 o
  -7  -4  11       46.64       73.11      7.28 o
  -6  -4  11      903.36      968.67     11.53 o
  -5  -4  11      321.42      348.47      8.86 o
  -4  -4  11      370.32      361.03     12.06 o
  -3  -4  11      657.76      682.77     15.32 o
  -2  -4  11     1926.98     1980.60     26.26 o
  -1  -4  11       74.67       92.68     10.48 o
   0  -4  11     1862.20     1935.30     34.10 o
   1  -4  11       34.31       23.37      5.46 o
   2  -4  11        0.05        8.45      4.95 o
   3  -4  11      529.92      499.81     14.12 o
   4  -4  11        7.25        0.56      5.23 o
   5  -4  11      228.52      234.31     10.50 o
   6  -4  11        4.16        2.77      9.78 o
   7  -4  11       50.67       51.72     16.15 o
   8  -4  11      156.61      168.17     15.52 o
   9  -4  11      113.89       88.49     15.96 o
  10  -4  11      105.43       82.24     17.32 o
  11  -4  11        6.74        6.80     18.77 o
 -15  -3  11        9.59        3.93     14.27 o
 -14  -3  11        4.13        9.99     13.02 o
 -13  -3  11        0.01        7.36      8.38 o
 -12  -3  11      139.13      120.87      9.18 o
 -11  -3  11        0.18        4.49      6.18 o
 -10  -3  11      244.42      283.19     13.68 o
  -9  -3  11      411.07      370.31      8.35 o
  -8  -3  11      267.96      272.43      9.16 o
  -7  -3  11       99.43      160.85     13.26 o
  -6  -3  11       47.01       28.50      4.72 o
  -5  -3  11      160.69      169.77      5.84 o
  -4  -3  11      161.89      178.13     10.45 o
  -3  -3  11       54.74       59.99      6.81 o
  -2  -3  11       78.65       71.14      7.69 o
  -1  -3  11      201.50      173.50     12.58 o
   0  -3  11      219.41      232.63     12.31 o
   1  -3  11      112.31       83.01     10.65 o
   2  -3  11      231.20      195.59      9.93 o
   3  -3  11       31.92       42.44      5.00 o
   4  -3  11      797.41      849.16     17.47 o
   5  -3  11       12.43       11.29      5.08 o
   6  -3  11      198.81      208.39     20.40 o
   7  -3  11       19.68       28.03     10.08 o
   8  -3  11       93.83       89.39     13.55 o
   9  -3  11        2.92        8.15     10.65 o
  10  -3  11       35.58       42.91     16.77 o
  11  -3  11       13.85       15.32     15.73 o
 -15  -2  11       24.28       22.39     14.29 o
 -14  -2  11       12.59       19.35     12.77 o
 -13  -2  11        2.33        6.62      6.28 o
 -12  -2  11        3.52        5.62      4.41 o
 -11  -2  11      112.42      123.41      9.50 o
 -10  -2  11       10.80        9.34      6.36 o
  -9  -2  11       93.56       61.62      8.15 o
  -8  -2  11      576.07      565.03     12.70 o
  -7  -2  11      515.42      566.88     14.19 o
  -6  -2  11     1604.00     1600.87     19.46 o
  -5  -2  11       45.96       37.59      4.29 o
  -4  -2  11      499.66      512.77     15.16 o
  -3  -2  11     1487.53     1524.11     19.72 o
  -2  -2  11     1073.29     1112.94     20.39 o
  -1  -2  11       25.02       23.51      2.12 o
   0  -2  11        3.81        0.63      4.47 o
   1  -2  11       97.94       89.68     14.27 o
[truncated: 164,155 more chars]
